# Supplementary material for: Traditional plant use in Burkina Faso (West Africa): a national-scale analysis with focus on traditional medicine
Source: J Ethnobiol Ethnomed. 2015 Feb 19;11:9. doi: 10.1186/1746-4269-11-9 (PMC4429461; doi:10.1186/1746-4269-11-9)
Supplement: Supplementary file 1 — Additional file 1: Detailed references of plant use information. (XLSX 19 KB) [file 13002_2014_473_MOESM1_ESM.xlsx]

## Sheet: Sheet1
Authors	Date published	Title	Geography	Species with reported general use	Species with reported medicinal use
Akoègninou, A., W. J. Van der Burg, L. J. G. Van der Maesen	2006	Flore analytique du Bénin	Benin	238	104
Alexandre, D.-Y	2002	Initiation à l'agroforesterie en zone sahélienne. Les arbres des champs du plateau central au Burkina Faso	Burkina Faso	95	61
Arbonnier, M.	2002	Arbres, arbustes et lianes des zones sèches d'Afrique de l'Ouest	West-Africa	258	156
Bangou, J.M., Kiendrebeogo M., Compaoré, M., Coulibaly, A.Y., Meda, N.-T., Abarca, N. A., Zeba, B., Milogo-Rasolodimby, J. & Nacoulma, O.G.	2011	Enzyme inhibition effect and polyphenolic content of medicinal plant extracts from Burkina Faso	Burkina Faso	28	29
Belem, B., Nacoulma, B.M.I., Gbangou, R., Kambou, S., Hansen H.H., Gausset, Q., Lund, S., Raebild, A., Lompo, D., Ouedraogo M., Theilade, I. & Boussim, I.J.	2007	Use of non wood forest products by local people bordering the "Parc National Kaboré Tambi”, Burkina Faso	Burkina Faso	75	0
Belem, B., Smith Olsen, C., Theilade I., Bellefontaine, R., Guinko, S., Lykke A.M., Diallo, A. & Boussim, J.I.	2008	Identification des arbres hors forêt préférés des populations du Sanmatenga (Burkina Faso)	Burkina Faso	26	22
Berhaut, J.	1971	Flore illustrée du Sénégal	Senegal	63	35
Berhaut, J.	1974	Flore illustrée du Sénégal	Senegal	53	39
Berhaut, J.	1975	Flore illustrée du Sénégal	Senegal	8	4
Berhaut, J.	1976	Flore illustrée du Sénégal	Senegal	41	25
Ganaba, S.	1998	Les ligneux à usage de bois d'énergie en région sahélienne du Burkina Faso: préférence des groupes ethniques	Burkina Faso	14	0
Guinko, S	1984	Végétation de la Haute Volta	Burkina Faso	1	0
Guinko, S	1993	Les plantes et la medecine traditionelle au Burkina Faso	Burkina Faso	9	10
Jansen, O., Angenot, L., Tits, M., Nicolas, J.P., de Mol, P., Nikiéma, J.-B., Frédérich, M.	2010	Evaluation of 13 selected medicinal plants from Burkina Faso for their antiplasmodial properties	Burkina Faso	11	11
Kerharo A.	1974	La Medecine et la pharmacopée traditionelles senegalaises	Senegal	46	46
Kristensen, M. & Balslev, H.	2003	Perceptions, use and availability of woody plants among the Gourounsi in Burkina Faso	Burkina Faso	73	62
Koadima, M.	2008	Inventaire des especes ligneuse utilitaires du parc W et territoirs riverains du Burkina Faso et etat des populations de trois especes a grande valeur socio-exonomique	Burkina Faso	52	51
Kristensen, M. & Lykke A.M.	2003	Informant-based valuation of use and conservation preferences of Savanna trees in Burkina Faso	Burkina Faso	20	18
Krohmer, J.	2004	Umweltwahrnehmung und -klassifikation bei Fulbegruppen in verschiedenen Naturräumen Burkina Fasos und Benins	Burkina Faso, Benin	106	106
Ky, J.M.K., Zerbo, P., Gnoula C., Simpore J., Nikiema, J.B., Millogo-Rasolodimby, J	2009	Medicinal plants used in traditional medicine in the centre East region of Burkina	Burkina Faso	66	72
Lebrun, J. P., B. Toutain, A. Gaston & G. Boudet	1991	Catalogue des plantes vasculaires du Burkina Faso	Burkina Faso	101	1
Lengani, A., Lompo L.F., Guissou, I.P. & Nikiema J.-B	2010	Médicine traditionelle et maladies des reins au Burkina Faso	Burkina Faso	13	16
Lykke, A.M.	1998	Connaissances et préférences locales concernant les plants ligneuses du Sahel au Burkina Faso	Burkina Faso	31	15
Lykke, A.M., Kristensen, M.K. & Ganaba S.	2004	Valuation of local use dynamics of 56 woody species in the Sahel	Burkina Faso	56	0
Lykke, A.M., Mertz, O. & Ganaba, S.	2002	Food consumption in rural Burkina Faso	Burkina Faso	28	0
Mbayngone, E., Thiombiano, A.	2010	Dégradation des aires protégées par l'exploitation des ressources végétales: cas de la réserve partielle de Pama, Burkina Faso (Afrique de l'Ouest)	Burkina Faso	11	5
Mertz, O., Lykke; A.M. & Reenberg, A.	2000	Importance and seasonality of vegetable consumption and marketing in Burkina Faso	Burkina Faso	22	0
Millogo-Rasolodimby, J. & Guinko, S.	1996	Les plantes ligneuses spontanées à usage culinaires au Burkina Faso	Burkina Faso	23	5
Nacoulma-Ouédraogo, O.	1996	Plantes médicinales et pratiques médicinales traditionnelles au Burkina Faso: Cas du plateau central. Tome I	Burkina Faso	235	235
Nadembega, P., Boussim, J.I., Nikiema, J.B., Poli, F., Antognoni, F.	2011	Medicinal plants in Baskoure, Kourittenga Province, Burkina Faso : An ethnobotanical study	Burkina Faso	170	169
Olivier, M., Zerbo P., Boussim J.I. & Guinko, S.	2012	Les plantes des galeries forestières à usage trditionel par les tradipraticiens de santé et les chsseurs Dozo Sénoufo du Burkina Faso	Burkina Faso	73	55
Ouédraogo A., Lykke, A.M., Lankoandé, B. &Korbéogo G.	2013	Potentials for promoting oil products identified from traditional knowledge of native trees in Burkina Faso	Burkina Faso	28	27
Ouédraogo, I., Nacoulma, B.M.I., Hahn K. & Thiombiano A.	2014	Assesson ecosystem services based on indigenous knowledge in south-east Burkina Faso (West Africa)	Burkina Faso	75	21
Ouôba, P., Lykke, A.M., Boussim, J. & Guinko, S.	2005	La flore médicinale de la Forêt classée de Niangoloko (Burkina Faso)	Burkina Faso	95	96
Paré, S., Savadogo, P., Tigabu, M., Ouadba J.M. & Odén, P.C.	2010	Consumptive values and local perception of dry forest decline in Burkina Faso, West Africa	Burkina Faso	75	75
Poilecot, P.	1999	Les Poaceae du Niger	Niger	147	30
Sanon, S., Ollivier, E., Azas, N., Mahiou, V., Gasquet M., Outtara C.T., Nebie, I., Traore, A.S., Esposito, F., Balansard, G., Timon-David, P., Fumoux, F.	2003	Ethnobotanical survey and in vitro antiplasmodial activity of plants used in traditional medicine in Burkina Faso	Burkina Faso	7	7
Sereme, A., Milligi-Rasolodimby, J., Guinko, S. & Narco, M.	2008	Proprietes therapeutiques des plantes a tannins du Burkina Faso	Burkina Faso	30	30
Sop, T.K., Oldeland, J., Bognounou, F., Schmiedel U. & Thiombiano A.	2012	Ethnobotanical knowledge and valuation of woody plant species: a comparative analysis of three ethnic groups from the sub-Sahel of Burkina Faso	Burkina Faso	86	62
TaÏta P.	2003	Use of woody plants by locals in Mare aux Hippopotames Biosphere reserve in western Burkina Faso	Burkina Faso	71	56
Tapsoba, H. & Deschamps, J.-P.	2006	Use of medicinal plants for the treatment of oral diseases in Burkina Faso	Burkina Faso	55	54
Thiombiano, A.	2005	Les Combretaceae du Burkina Faso: taxonomie, écologie, dynamique et régénération des espèces	Burkina Faso	6	2
Traore, A., Ouedraogo, S., Lompo, M., Traore, S., Some, N. & Guissou, I.P	2013	Ethnobotanical survey of medicinal plants used to treat gastrointestinal parasites in human and livestock in four geographic areas of Burkina Faso (West Africa)	Burkina Faso	24	23
Vanden Berghen, C.	1988	Flore illustrée du Senegal. Tome IX	Senegal	26	13
Wittig R. & Martin, R.	1995	Krautige Wildpflanzen in der Provinz Tapoa (Burkina Faso) und ihre Nutzung für die menschliche Ernährung	Burkina Faso	22	0
Zerbo, P., Millogo-Rasolodimby, J., Nacoulma-Ouedraogo, O.G. & Van Damme, P.	2011	Plantes médicinales et pratiques médicinales au Burkina Faso: cas des Sanon	Burkina Faso	74	74
Zerbo, P., Millogo-Rasolodimby, J., Nacoulma-Ouedraogo, O.G. & Van Damme, P.	2007	Contribution à la conaissance des plantes médicinales utilisées das les soins infantiles en pays San au Burkina Faso	Burkina Faso	90	90
