# Supplementary material for: Traditional plant use in Burkina Faso (West Africa): a national-scale analysis with focus on traditional medicine
Source: J Ethnobiol Ethnomed. 2015 Feb 19;11:9. doi: 10.1186/1746-4269-11-9 (PMC4429461; doi:10.1186/1746-4269-11-9)
Supplement: Supplementary file 3 — Additional file 3: Detailed use information on each species. (XLSX 136 KB) [file 13002_2014_473_MOESM3_ESM.xlsx]

## Sheet: Sheet1
Accepted Name	Family	Medicine	Nutrition	Fodder	Firewood	Construction	Tool craft	Ornamental	Religion art	Veterinary
Abelmoschus esculentus (L.) Moench	Malvaceae	1	1	0	0	0	0	0	0	0
Abelmoschus moschatus Medik.	Malvaceae	1	0	0	0	0	0	0	0	0
Abildgaardia ovata (Burm.f.) Kral	Cyperaceae	0	0	0	0	0	0	0	0	0
Abrus canescens Welw. ex Baker	Fabaceae	1	0	0	0	0	0	0	0	0
Abrus melanospermus Hassk.	Fabaceae	1	0	0	0	0	0	0	0	0
Abrus precatorius L.	Fabaceae	1	1	0	1	0	0	1	0	0
Abutilon fruticosum Guill. & Perr.	Malvaceae	0	0	0	0	0	0	0	0	0
Abutilon grandifolium (Willd.) Sweet	Malvaceae	1	0	0	0	0	0	0	0	0
Abutilon indicum (L.) Sweet	Malvaceae	0	0	0	0	0	0	0	0	0
Abutilon pannosum (G.Forst.) Schltdl.	Malvaceae	1	0	0	0	0	0	0	0	0
Abutilon ramosum (Cav.) Guill. & Perr.	Malvaceae	0	0	0	0	0	0	0	0	0
Acacia amythethophylla Steud. ex A.Rich.	Fabaceae	1	1	1	1	0	0	0	0	0
Acacia ataxacantha DC.	Fabaceae	1	0	1	0	1	1	0	1	0
Acacia dudgeonii Craib ex Holland	Fabaceae	1	1	1	1	1	1	0	0	0
Acacia ehrenbergiana Hayne	Fabaceae	1	1	1	1	1	0	0	0	0
Acacia erythrocalyx Brenan	Fabaceae	1	0	1	1	1	1	0	0	1
Acacia gerrardii Benth.	Fabaceae	1	1	0	1	1	1	0	0	0
Acacia gourmaensis A.Chev.	Fabaceae	1	0	1	1	1	1	0	1	1
Acacia hockii De Wild.	Fabaceae	1	0	1	1	1	0	0	0	0
Acacia holosericea A.Cunn. ex G.Don	Fabaceae	0	0	0	0	0	0	0	0	0
Acacia laeta R.Br. ex Benth.	Fabaceae	1	1	1	1	1	0	0	0	0
Acacia macrostachya Rchb. ex DC.	Fabaceae	1	1	1	1	1	1	0	0	0
Acacia nilotica (L.) Willd. ex Delile	Fabaceae	1	1	1	1	1	1	0	0	0
Acacia polyacantha Willd.	Fabaceae	1	1	1	1	1	1	0	0	1
Acacia senegal (L.) Willd.	Fabaceae	1	1	1	1	1	1	0	0	0
Acacia seyal Delile	Fabaceae	1	1	1	1	1	1	0	0	0
Acacia sieberiana DC.	Fabaceae	1	0	1	1	1	1	0	0	0
Acacia tortilis (Forssk.) Hayne	Fabaceae	1	1	1	1	1	1	0	0	0
Acalypha ceraceopunctata Pax	Euphorbiaceae	0	0	0	0	0	0	0	0	0
Acalypha ciliata Forssk.	Euphorbiaceae	1	0	0	0	0	0	0	0	0
Acalypha crenata Hochst. ex A.Rich.	Euphorbiaceae	0	0	0	0	0	0	0	0	0
Acalypha hispida Burm.f.	Euphorbiaceae	0	0	0	0	0	0	1	0	0
Acalypha segetalis Müll.Arg.	Euphorbiaceae	0	1	0	0	0	0	0	0	0
Acanthospermum hispidum DC.	Asteraceae	1	0	0	0	0	0	0	0	0
Achyranthes aspera L.	Amaranthaceae	1	0	0	0	0	0	0	0	0
Acmella caulirhiza Delile	Asteraceae	0	0	0	0	0	0	0	0	0
Acmella uliginosa (Sw.) Cass.	Asteraceae	1	0	0	0	0	0	0	0	0
Acridocarpus chevalieri Sprague	Malpighiaceae	1	0	0	0	0	0	0	1	0
Acroceras amplectens Stapf	Poaceae	0	1	1	0	0	0	0	0	0
Acroceras zizanioides (Kunth) Dandy	Poaceae	0	0	0	0	0	0	0	0	0
Adansonia digitata L.	Malvaceae	1	1	1	1	1	1	0	1	1
Adenanthera pavonina L.	Fabaceae	0	0	0	0	0	0	0	0	0
Adenia cissampeloides (Planch. ex Hook.) Harms	Passifloraceae	0	0	0	0	0	0	0	0	0
Adenia lobata (Jacq.) Engl.	Passifloraceae	0	0	0	0	0	0	0	0	0
Adenodolichos paniculatus (Hua) Hutch. & Dalziel	Fabaceae	0	0	0	0	0	0	0	0	0
Adenostemma caffrum DC.	Asteraceae	0	0	0	0	0	0	0	0	0
Adenostemma viscosum J.R.Forst. & G.Forst.	Asteraceae	0	0	0	0	0	0	0	0	0
Adiantum philippense L.	Pter	0	0	0	0	0	0	0	0	0
Adiantum schweinfurthii Kuhn	Pter	0	0	0	0	0	0	0	0	0
Aedesia glabra (Klatt) O.Hoffm.	Asteraceae	0	0	0	0	0	0	0	0	0
Aeollanthus pubescens Benth.	Lamiaceae	0	0	0	0	0	0	0	0	0
Aerva javanica (Burm.f.) Juss. ex Schult.	Amaranthaceae	1	1	0	0	0	0	0	0	1
Aerva lanata (L.) Juss. ex Schult.	Amaranthaceae	1	0	0	0	0	0	0	0	0
Aeschynomene afraspera J.Léonard	Fabaceae	1	0	0	0	1	0	0	0	0
Aeschynomene crassicaulis Harms	Fabaceae	0	0	0	0	0	0	0	0	0
Aeschynomene indica L.	Fabaceae	0	0	0	0	0	1	0	0	0
Aeschynomene schimperi A.Rich.	Fabaceae	0	0	0	0	0	0	0	0	0
Aeschynomene sensitiva Sw.	Fabaceae	1	0	0	0	0	0	0	0	0
Aeschynomene tambacoundensis Berhaut	Fabaceae	0	0	0	0	0	0	0	0	0
Afraegle paniculata (Schumach.) Engl.	Rutaceae	1	0	0	0	0	0	0	0	0
Aframomum alboviolaceum (Ridl.) K.Schum.	Zingiberaceae	0	0	0	0	0	0	0	0	0
Aframomum sceptrum (Oliv. & D.Hanb.) K.Schum.	Zingiberaceae	0	1	0	0	0	0	0	0	0
Afrotrilepis pilosa (Boeckeler) J.Raynal	Cyperaceae	0	0	0	0	0	0	0	0	0
Afzelia africana Sm. ex Pers.	Fabaceae	1	1	1	1	1	1	0	1	0
Agave sisalana Perrine	Agavaceae	1	0	0	0	1	0	0	0	0
Agelanthus dodoneifolius (DC.) Polhill & Wiens	Loranthaceae	1	0	1	0	0	0	0	0	1
Ageratum conyzoides L.	Asteraceae	1	0	0	0	0	0	0	0	0
Akeassia grangeoides J.-P. Lebrun & Stork	Asteraceae	0	0	0	0	0	0	0	0	0
Alafia scandens (Thonn.) De Wild.	Apocynaceae	0	0	0	0	0	0	0	0	0
Albizia chevalieri Harms	Fabaceae	1	1	1	1	1	1	0	0	1
Albizia dinklagei (Harms) Harms	Fabaceae	0	0	0	0	0	0	0	0	0
Albizia ferruginea (Guill. & Perr.) Benth.	Fabaceae	0	0	0	0	0	0	0	0	0
Albizia lebbeck (L.) Benth.	Fabaceae	1	0	1	0	0	0	0	0	0
Albizia malacophylla (A.Rich.) Walp.	Fabaceae	0	0	1	1	0	1	0	0	0
Albizia zygia (DC.) J.F.Macbr.	Fabaceae	1	1	1	1	1	1	0	1	0
Albuca nigritana (Baker) Troupin	Asparagaceae	0	0	0	0	0	0	0	0	0
Alchornea cordifolia (Schumach. & Thonn.) Müll.Arg.	Euphorbiaceae	1	1	0	0	0	1	0	0	0
Alectra vogelii Benth.	Orobanchaceae	0	0	0	0	0	0	0	0	0
Allamanda cathartica L.	Apocynaceae	0	0	0	0	0	0	1	0	0
Allium cepa L.	Alliaceae	1	1	0	0	0	0	0	0	0
Allium sativum L.	Alliaceae	1	1	0	0	0	0	0	0	0
Allophylus africanus P.Beauv.	Sapindaceae	1	1	1	1	1	0	0	1	0
Allophylus spicatus (Poir.) Radlk.	Sapindaceae	1	0	0	1	0	0	0	0	0
Alloteropsis semialata (R.Br.) Hitchc.	Poaceae	0	0	0	0	0	0	0	0	0
Aloe buettneri A.Berger	Xanthorrhoeaceae	1	0	0	0	0	0	0	0	0
Aloe macrocarpa Tod.	Xanthorrhoeaceae	0	1	0	0	0	0	0	0	0
Aloe schweinfurthii Baker	Xanthorrhoeaceae	0	0	0	0	0	0	0	0	0
Alstonia congensis Engl.	Apocynaceae	1	0	0	0	0	0	0	0	0
Alternanthera nodiflora R.Br.	Amaranthaceae	1	0	1	0	0	0	0	0	0
Alternanthera pungens Kunth	Amaranthaceae	1	0	0	0	0	0	0	0	0
Alternanthera sessilis (L.) DC.	Amaranthaceae	1	1	1	0	0	0	0	0	0
Alysicarpus glumaceus (Vahl) DC.	Fabaceae	0	0	1	0	0	0	0	0	0
Alysicarpus ovalifolius (Schumach.) J.Léonard	Fabaceae	1	0	1	0	0	0	0	0	0
Alysicarpus rugosus (Willd.) DC.	Fabaceae	0	0	1	0	0	0	0	0	0
Alysicarpus zeyheri Harv.	Fabaceae	0	0	1	0	0	0	0	0	0
Amaranthus dubius Mart. ex Thell.	Amaranthaceae	1	1	0	0	0	0	0	0	0
Amaranthus graecizans L.	Amaranthaceae	1	1	0	0	0	0	0	0	0
Amaranthus hybridus L.	Amaranthaceae	1	1	0	0	0	0	0	0	0
Amaranthus spinosus L.	Amaranthaceae	1	1	1	0	0	0	0	0	0
Amaranthus viridis L.	Amaranthaceae	1	1	1	0	0	0	0	0	0
Amblygonocarpus andongensis (Welw. ex Oliv.) Exell & Torre	Fabaceae	0	0	0	0	0	0	0	0	0
Ambrosia maritima L.	Asteraceae	1	1	0	0	0	0	0	0	0
Ammannia auriculata Willd.	Lythraceae	0	0	0	0	0	0	0	0	0
Ammannia baccifera L.	Lythraceae	0	0	0	0	0	0	0	0	0
Ammannia gracilis Guill. & Perr.	Lythraceae	0	0	0	0	0	0	0	0	0
Ammannia prieuriana Guill. & Perr.	Lythraceae	0	0	0	0	0	0	0	0	0
Ammannia senegalensis Lam.	Lythraceae	0	0	0	0	0	0	0	0	0
Amorphophallus abyssinicus (A.Rich.) N.E.Br.	Araceae	0	1	0	0	0	0	0	0	0
Amorphophallus aphyllus (Hook.) Hutch.	Araceae	0	0	0	0	0	0	0	0	0
Amorphophallus baumannii (Engl.) N.E.Br.	Araceae	0	1	0	0	0	0	0	0	0
Amorphophallus dracontioides (Engl.) N.E.Br.	Araceae	1	1	0	0	0	0	0	0	0
Amorphophallus johnsonii N.E.Br.	Araceae	1	0	0	0	0	0	0	0	0
Ampelocissus africana (Lour.) Merr.	Vitaceae	1	0	0	0	0	0	0	0	0
Ampelocissus leonensis (Hook.f.) Planch.	Vitaceae	1	0	0	0	0	0	0	0	0
Ampelocissus multistriata (Baker) Planch.	Vitaceae	1	0	0	0	0	0	0	0	0
Anacardium occidentale L.	Anacardiaceae	1	1	1	1	1	1	0	0	0
Anadelphia afzeliana (Rendle) Stapf	Poaceae	0	0	0	0	1	0	0	0	0
Anadelphia leptocoma (Trin.) Pilg.	Poaceae	0	0	0	0	1	0	0	0	0
Anadelphia trispiculata Stapf	Poaceae	0	0	0	0	0	0	0	0	0
Anagallis pumila Sw.	Primulaceae	0	0	0	0	0	0	0	0	0
Ananas comosus (L.) Merr.	Bromeliaceae	1	0	0	0	0	0	1	0	0
Anchomanes difformis (Blume) Engl.	Araceae	1	0	0	0	0	0	0	0	0
Ancylobotrys amoena Hua	Apocynaceae	1	1	0	0	0	0	0	0	0
Andira inermis (W.Wright) DC.	Fabaceae	1	1	1	1	1	0	0	0	0
Andropogon africanus Franch.	Poaceae	1	0	0	0	1	0	0	0	0
Andropogon canaliculatus Schumach.	Poaceae	1	0	0	0	1	0	0	0	0
Andropogon chevalieri Reznik.	Poaceae	0	0	0	0	0	0	0	0	0
Andropogon chinensis (Nees) Merr.	Poaceae	1	0	1	0	1	0	0	0	0
Andropogon fastigiatus Sw.	Poaceae	0	0	1	0	0	0	0	0	0
Andropogon gayanus Kunth	Poaceae	1	0	1	0	1	1	0	0	0
Andropogon macrophyllus Stapf	Poaceae	0	0	0	0	0	0	0	0	0
Andropogon perligulatus Stapf	Poaceae	0	0	1	0	1	0	0	0	0
Andropogon pinguipes Stapf	Poaceae	0	0	0	0	0	0	0	0	0
Andropogon pseudapricus Stapf	Poaceae	0	0	1	0	1	0	0	0	0
Andropogon pteropholis Clayton	Poaceae	0	0	0	0	0	0	0	0	0
Andropogon schirensis A.Rich.	Poaceae	0	0	1	0	1	0	0	0	0
Andropogon tectorum Schumach. & Thonn.	Poaceae	0	0	1	0	1	0	0	0	0
Aneilema lanceolatum Benth.	Commelinaceae	0	0	0	0	0	0	0	0	0
Aneilema paludosum A.Chev.	Commelinaceae	1	0	0	0	0	0	0	0	0
Aneilema setiferum A.Chev.	Commelinaceae	0	0	0	0	0	0	0	0	0
Aneilema umbrosum (Vahl) Kunth	Commelinaceae	0	0	0	0	0	0	0	0	0
Annona glauca Schumach. & Thonn.	Annonaceae	1	0	0	0	0	0	0	0	0
Annona muricata L.	Annonaceae	1	1	0	0	0	0	0	0	0
Annona senegalensis Pers.	Annonaceae	1	1	1	1	1	1	0	1	1
Annona squamosa L.	Annonaceae	1	1	0	0	0	0	0	0	0
Anogeissus leiocarpa (DC.) Guill. & Perr.	Combretaceae	1	1	1	1	1	1	0	1	0
Anosporum pectinatus (Vahl) Lye	Cyperaceae	0	0	0	0	0	0	0	0	0
Antherotoma irvingiana (Hook.f.) Jacq.-Fél.	Melastomataceae	1	0	0	0	0	0	0	0	0
Antherotoma phaeotricha (Hochst.) Jacq.-Fél.	Melastomataceae	0	0	0	0	0	0	0	0	0
Antherotoma senegambiensis (Guill. & Perr.) Jacq.-Fél.	Melastomataceae	0	0	0	0	0	0	0	0	0
Anthocleista djalonensis A.Chev.	Gentianaceae	1	0	0	0	0	0	0	0	0
Anthocleista procera Lepr. ex A.Chev.	Gentianaceae	1	0	0	0	0	0	0	0	0
Anthostema senegalense A.Juss.	Euphorbiaceae	1	0	0	1	0	0	0	0	0
Antiaris toxicaria Lesch.	Moraceae	1	0	0	0	0	0	0	1	0
Anticharis senegalensis (Walp.) Bhandari	Scrophulariaceae	0	0	0	0	0	0	0	0	0
Antidesma rufescens Tul.	Euphorbiaceae	0	0	0	0	0	0	0	0	0
Antidesma venosum E.Mey. ex Tul.	Euphorbiaceae	1	1	0	1	1	1	0	0	0
Apodostigma pallens (Planch. ex Oliv.) R.Wilczek	Celastraceae	1	0	0	0	0	0	0	0	0
Aponogeton subconjugatus Schumach. & Thonn.	Aponogetonaceae	0	0	0	0	0	0	0	0	0
Arachis hypogaea L.	Fabaceae	1	1	1	0	0	0	0	0	0
Argemone mexicana L.	Papaveraceae	1	0	0	0	0	0	0	0	0
Argyreia nervosa (Burm.f.) Bojer	Convolvulaceae	0	0	0	0	0	0	1	0	0
Aristida adscensionis L.	Poaceae	0	0	1	0	1	1	0	0	0
Aristida funiculata Trin. & Rupr.	Poaceae	0	0	1	0	0	0	0	0	0
Aristida hordeacea Kunth	Poaceae	0	0	1	0	0	0	0	0	0
Aristida kerstingii Pilg.	Poaceae	0	0	1	0	1	0	0	0	0
Aristida mutabilis Trin. & Rupr.	Poaceae	0	0	1	0	1	0	0	0	0
Aristida rhiniochloa Hochst.	Poaceae	0	0	1	0	0	0	0	0	0
Aristida sieberiana Trin.	Poaceae	1	0	1	0	1	1	0	0	0
Aristida stipoides Lam.	Poaceae	0	1	1	0	1	1	0	0	0
Aristolochia albida Duch.	Aristolochiaceae	1	0	0	0	0	0	0	0	0
Asclepias curassavica L.	Apocynaceae	0	0	0	0	0	0	0	0	0
Ascolepis brasiliensis (Kunth) Benth.	Cyperaceae	0	0	0	0	0	0	0	0	0
Ascolepis capensis (Kunth) Ridl.	Cyperaceae	0	0	0	0	0	0	0	0	0
Ascolepis dipsacoides (Schumach.) J.Raynal	Cyperaceae	0	0	0	0	0	0	0	0	0
Ascolepis protea Welw.	Cyperaceae	0	0	0	0	0	0	0	0	0
Asparagus africanus Lam.	Asparagaceae	1	0	0	0	0	0	0	0	0
Asparagus flagellaris (Kunth) Baker	Asparagaceae	1	0	0	0	0	0	0	0	0
Asparagus schroederi Engl.	Asparagaceae	0	0	0	0	0	0	0	0	0
Aspidoglossum interruptum (E.Mey.) Bullock	Apocynaceae	0	0	0	0	0	0	0	0	0
Aspilia africana (Pers.) C.D.Adams	Asteraceae	1	0	0	0	0	0	0	0	0
Aspilia angustifolia Oliv. & Hiern	Asteraceae	0	0	0	0	0	0	0	0	0
Aspilia bussei O.Hoffm. & Muschl.	Asteraceae	0	0	0	0	0	0	0	0	0
Aspilia ciliata (Schumach.) Wild	Asteraceae	0	0	0	0	0	0	0	0	0
Aspilia helianthoides (Schumach. & Thonn.) Oliv. & Hiern	Asteraceae	1	0	0	0	0	0	0	0	0
Aspilia kotschyi (Sch.Bip.) Oliv.	Asteraceae	1	0	0	0	0	0	0	0	0
Aspilia paludosa Berhaut	Asteraceae	0	0	0	0	0	0	0	0	0
Aspilia rudis Oliv. & Hiern	Asteraceae	1	0	0	0	0	0	0	0	0
Astraea lobata (L.) Klotzsch	Euphorbiaceae	1	0	0	0	0	0	0	0	0
Asystasia gangetica (L.) T.Anderson	Acanthaceae	1	1	0	0	0	0	0	0	0
Averrhoa carambola L.	Oxalidaceae	0	0	0	0	0	0	0	0	0
Azadirachta indica A.Juss.	Meliaceae	1	1	1	1	1	1	1	0	1
Azolla africana Desv.	Azollaceae	0	0	0	0	0	0	0	0	0
Bacopa crenata (P.Beauv.) Hepper	Plantaginaceae	0	0	0	0	0	0	0	0	0
Bacopa decumbens (Fernald) F.N.Williams	Plantaginaceae	0	0	0	0	0	0	0	0	0
Bacopa floribunda (R.Br.) Wettst.	Plantaginaceae	0	0	0	0	0	0	0	0	0
Bacopa hamiltoniana (Benth.) Wettst.	Plantaginaceae	1	0	0	0	0	0	0	0	0
Bacopa occultans (Hiern) Hutch. & Dalziel	Plantaginaceae	0	0	0	0	0	0	0	0	0
Baissea multiflora A.DC.	Apocynaceae	1	1	1	0	1	0	1	0	0
Bakerophyton lateritium (Harms) Hutch. ex Maheshw.	Fabaceae	0	0	0	0	0	0	0	0	0
Bakerophyton pulchellum (Planch. ex Baker) Maheshw.	Fabaceae	0	0	0	0	0	0	0	0	0
Balanites aegyptiaca (L.) Delile	Zygophyllaceae	1	1	1	1	1	1	0	1	1
Bambusa vulgaris Schrad. ex J.C.Wendl.	Poaceae	1	0	0	0	1	1	0	1	0
Barleria lupulina Lindl.	Acanthaceae	0	0	0	0	0	0	0	0	0
Barleria ruellioides T.Anderson	Acanthaceae	0	0	0	0	0	0	0	0	0
Basella alba L.	Basellaceae	0	1	0	0	0	0	0	0	0
Basilicum polystachyon (L.) Moench	Lamiaceae	1	0	0	0	0	0	0	0	0
Batopedina tenuis (A.Chev. ex Hutch. & Dalziel) Verdc.	Rubiaceae	0	0	0	0	0	0	0	0	0
Bauhinia monandra Kurz	Fabaceae	0	0	0	0	0	0	1	0	0
Bauhinia purpurea L.	Fabaceae	0	0	0	0	0	0	1	0	0
Bauhinia rufescens Lam.	Fabaceae	1	1	1	1	1	1	1	0	1
Becium obovatum (E.Mey. ex Benth.) N.E.Br.	Lamiaceae	0	0	0	0	0	0	0	0	0
Bergia ammannioides Roxb. ex Roth	Elatinaceae	0	0	0	0	0	0	0	0	0
Bergia capensis L.	Elatinaceae	0	0	0	0	0	0	0	0	0
Bergia suffruticosa (Delile) Fenzl	Elatinaceae	1	0	1	0	0	0	0	0	0
Berlinia grandiflora (Vahl) Hutch. & Dalziel	Fabaceae	1	0	0	0	1	0	1	1	0
Bidens barteri (Oliv. & Hiern) T.G.J.Rayner	Asteraceae	0	0	0	0	0	0	0	0	0
Bidens bipinnata L.	Asteraceae	0	0	0	0	0	0	0	0	0
Bidens biternata (Lour.) Merr. & Sherff	Asteraceae	0	0	0	0	0	0	0	0	0
Bidens borianiana (Sch.Bip. ex Schweinf. & Asch.) Cufod.	Asteraceae	0	0	0	0	0	0	0	0	0
Bidens engleri O.E.Schulz	Asteraceae	1	0	0	0	0	0	0	0	0
Bidens pilosa L.	Asteraceae	1	0	0	0	0	0	0	0	0
Biophytum umbraculum Welw.	Oxalidaceae	1	0	0	0	0	0	0	0	0
Bixa orellana L.	Bixaceae	0	1	0	0	0	0	1	0	0
Blainvillea acmella (L.) Philipson	Asteraceae	0	0	0	0	0	0	0	0	0
Blainvillea gayana Cass.	Asteraceae	1	0	0	0	0	0	0	0	0
Blepharis linariifolia Pers.	Acanthaceae	1	1	1	0	0	1	0	0	0
Blepharis maderaspatensis (L.) B.Heyne ex Roth	Acanthaceae	0	0	0	0	0	0	0	0	0
Blighia sapida K.D.Koenig	Sapindaceae	1	1	0	0	1	0	0	0	0
Blumea adamsii J.-P.Lebrun & Stork	Asteraceae	0	0	0	0	0	0	0	0	0
Blumea axillaris (Lam.) DC.	Asteraceae	0	0	0	0	0	0	0	0	0
Blumea crispata (Vahl) Merxm.	Asteraceae	0	0	0	0	0	0	0	0	0
Blumea heudelotii (C.D.Adams) Lisowski	Asteraceae	0	0	0	0	0	0	0	0	0
Blumea oloptera DC.	Asteraceae	0	0	1	0	0	0	0	0	0
Bobgunnia madagascariensis (Desv.) J.H.Kirkbr. & Wiersema	Fabaceae	1	0	0	0	1	1	0	0	0
Boerhavia coccinea Mill.	Nyctaginaceae	1	0	0	0	0	0	0	0	0
Boerhavia diffusa L.	Nyctaginaceae	1	1	1	0	0	0	0	0	0
Boerhavia erecta L.	Nyctaginaceae	1	1	0	0	0	0	0	0	0
Boerhavia repens L.	Nyctaginaceae	0	0	0	0	0	0	0	0	0
Bolbitis heudelotii (Fee) Alston	Lomariopsidaceae	0	0	0	0	0	0	0	0	0
Bombax costatum Pellegr. & Vuill.	Malvaceae	1	1	1	1	1	1	0	1	0
Borassus aethiopum Mart.	Arecaceae	1	1	1	0	1	1	0	0	0
Borassus akeassii Bayton. Ouédr. & Guinko	Arecaceae	1	1	1	0	1	0	0	0	0
Borreria ocymoides (Burm.f.) DC.	Rubiaceae	0	0	0	0	0	0	0	0	0
Boscia angustifolia A.Rich.	Capparaceae	1	1	1	1	1	1	0	0	0
Boscia salicifolia Oliv.	Capparaceae	1	1	1	1	0	0	0	0	0
Boscia senegalensis (Pers.) Lam.	Capparaceae	1	1	1	1	0	0	0	0	1
Boswellia dalzielii Hutch.	Burseraceae	1	0	0	1	1	0	1	0	0
Bothriochloa bladhii (Retz.) S.T.Blake	Poaceae	0	0	0	0	0	0	0	0	0
Bougainvillea glabra Choisy	Nyctaginaceae	0	0	0	0	0	0	1	0	0
Bougainvillea spectabilis Willd.	Nyctaginaceae	0	0	0	0	0	0	1	0	0
Brachiaria brizantha (A.Rich.) Stapf	Poaceae	0	0	0	0	0	0	0	0	0
Brachiaria deflexa (Schumach.) C.E.Hubb. ex Robyns	Poaceae	0	1	1	0	0	0	0	0	0
Brachiaria falcifera (Trin.) Stapf	Poaceae	0	0	0	0	0	0	0	0	0
Brachiaria lata (Schumach.) C.E.Hubb.	Poaceae	0	1	1	0	1	0	0	0	0
Brachiaria mutica (Forssk.) Stapf	Poaceae	0	0	1	0	0	0	0	0	0
Brachiaria orthostachys (Mez) Clayton	Poaceae	0	0	0	0	0	0	0	0	0
Brachiaria plantaginea (Link) Hitchc.	Poaceae	0	0	0	0	0	0	0	0	0
Brachiaria ramosa (L.) Stapf	Poaceae	0	0	1	0	0	0	0	0	0
Brachiaria serrata (Thunb.) Stapf	Poaceae	0	0	1	0	0	0	0	0	0
Brachiaria stigmatisata (Mez) Stapf	Poaceae	0	1	1	0	0	0	0	0	0
Brachiaria villosa (Lam.) A.Camus	Poaceae	0	1	1	0	0	0	0	0	0
Brachiaria xantholeuca (Hack.) Stapf	Poaceae	0	0	1	0	0	0	0	0	0
Brachyachne obtusiflora (Benth.) C.E.Hubb.	Poaceae	0	0	0	0	0	0	0	0	0
Brachycorythis macrantha (Lindl.) Summerh.	Orchidaceae	0	0	0	0	0	0	0	0	0
Brachycorythis pubescens Harv.	Orchidaceae	0	0	0	0	0	0	0	0	0
Brachystelma medusanthemum J.-P.Lebrun & Stork	Apocynaceae	0	0	0	0	0	0	0	0	0
Brachystelma simplex Schltr.	Apocynaceae	0	0	0	0	0	0	0	0	0
Brassica oleracea L.	Brassicaceae	0	1	0	0	0	0	0	0	0
Breonadia salicina (Vahl) Hepper & J.R.I.Wood	Rubiaceae	1	0	0	0	1	1	0	0	0
Bridelia ferruginea Benth.	Phyllanthaceae	1	1	0	0	1	1	0	1	1
Bridelia micrantha (Hochst.) Baill.	Phyllanthaceae	1	1	0	1	1	1	0	0	1
Bridelia scleroneura Müll.Arg.	Phyllanthaceae	1	1	0	1	1	1	0	0	0
Bridelia speciosa Müll.Arg.	Phyllanthaceae	0	0	0	0	0	0	0	0	0
Buchnera bowalensis A.Chev.	Orobanchaceae	0	0	0	0	0	0	0	0	0
Buchnera capitata Benth.	Orobanchaceae	0	0	0	0	0	0	0	0	0
Buchnera hispida Buch.-Ham. ex D.Don	Orobanchaceae	0	0	0	0	0	0	0	0	0
Buchnera leptostachya Benth.	Orobanchaceae	0	0	0	0	0	0	0	0	0
Bulbostylis abortiva (Steud.) C.B.Clarke	Cyperaceae	0	0	0	0	0	0	0	0	0
Bulbostylis barbata (Rottb.) C.B.Clarke	Cyperaceae	0	0	0	0	0	0	0	0	0
Bulbostylis boeckeleriana (Schweinf.) Beetle	Cyperaceae	1	0	0	0	0	0	0	0	0
Bulbostylis cioniana (Savi) Lye	Cyperaceae	0	0	0	0	0	0	0	0	0
Bulbostylis coleotricha (Hochst. ex A.Rich.) C.B.Clarke	Cyperaceae	0	0	0	0	0	0	0	0	0
Bulbostylis densa (Wall.) Hand.-Mazz.	Cyperaceae	0	0	0	0	0	0	0	0	0
Bulbostylis filamentosa (Vahl) C.B.Clarke	Cyperaceae	0	0	0	0	0	0	0	0	0
Bulbostylis fimbristyloides C.B.Clarke	Cyperaceae	0	0	0	0	0	0	0	0	0
Bulbostylis hispidula (Vahl) R.W.Haines	Cyperaceae	1	0	0	0	0	0	0	0	0
Bulbostylis pilosa (Willd.) Cherm.	Cyperaceae	0	0	0	0	0	0	0	0	0
Bulbostylis pusilla (Hochst. ex A.Rich.) C.B.Clarke	Cyperaceae	0	0	0	0	0	0	0	0	0
Bulbostylis scabricaulis Cherm.	Cyperaceae	0	0	0	0	0	0	0	0	0
Bulbostylis viridecarinata (De Wild.) Goetgh.	Cyperaceae	0	0	0	0	0	0	0	0	0
Burkea africana Hook.	Fabaceae	1	1	1	1	1	1	0	0	1
Burnatia enneandra Micheli	Alismataceae	0	0	0	0	0	0	0	0	0
Butomopsis latifolia (D.Don) Kunth	Alismataceae	0	0	0	0	0	0	0	0	0
Byrsanthus brownii Guill.	Salicaceae	0	0	0	0	0	0	0	0	0
Cadaba farinosa Forssk.	Capparaceae	1	1	1	1	1	0	0	0	0
Cadaba glandulosa Forssk.	Capparaceae	1	1	1	0	0	0	0	0	0
Caesalpinia pulcherrima (L.) Sw.	Fabaceae	0	0	0	0	0	0	1	0	0
Cajanus cajan (L.) Millsp.	Fabaceae	1	1	1	1	1	0	1	0	0
Cajanus kerstingii Harms	Fabaceae	0	0	1	0	0	0	0	0	0
Caladium bicolor (Aiton) Vent.	Araceae	0	0	0	0	0	0	1	0	0
Calamus deerratus G.Mann & H.Wendl.	Arecaceae	1	0	0	0	1	1	0	0	0
Caldesia reniformis (D.Don) Makino	Alismataceae	0	0	0	0	0	0	0	0	0
Calopogonium mucunoides Desv.	Fabaceae	0	0	0	0	0	0	0	0	0
Calotropis procera (Aiton) R.Br.	Apocynaceae	1	1	1	1	1	0	0	0	1
Calyptrochilum christyanum (Rchb.f.) Summerh.	Orchidaceae	1	0	0	0	0	0	0	0	0
Calyptrochilum emarginatum (Sw.) Schltr.	Orchidaceae	0	0	0	0	0	0	0	0	0
Campylospermum flavum (Schumach. & Thonn.)	Ochnaceae	0	0	0	0	0	0	0	0	0
Campylospermum glaberrimum (P.Beauv.) Farron	Ochnaceae	0	0	0	0	0	0	0	0	0
Campylospermum squamosum (DC.) Farron	Ochnaceae	0	0	0	0	0	0	0	0	0
Canarium schweinfurthii Engl.	Burseraceae	1	1	0	1	1	0	0	0	0
Canavalia africana Dunn	Fabaceae	0	0	0	0	0	0	0	0	0
Canavalia ensiformis (L.) DC.	Fabaceae	1	1	0	0	1	0	1	1	0
Canscora decussata (Roxb.) Roem. & Schult.	Gentianaceae	1	0	0	0	0	0	0	0	0
Canscora diffusa (Vahl) R.Br. ex Roem. & Schult.	Gentianaceae	0	0	0	0	0	0	0	0	0
Caperonia serrata (Turcz.) C.Presl	Euphorbiaceae	0	0	0	0	0	0	0	0	0
Capparis erythrocarpos Isert	Capparaceae	0	1	0	0	0	0	0	0	0
Capparis fascicularis DC.	Capparaceae	0	1	0	0	0	0	0	0	0
Capparis sepiaria L.	Capparaceae	1	1	1	1	0	0	0	0	0
Capparis tomentosa Lam.	Capparaceae	1	0	1	0	0	0	0	1	0
Capsicum annuum L.	Solanaceae	1	1	0	0	0	0	0	0	0
Capsicum chinense Jacq.	Solanaceae	0	1	0	0	0	0	0	0	0
Capsicum frutescens L.	Solanaceae	1	1	0	0	0	0	0	0	0
Caralluma adscendens (Roxb.) Haw.	Apocynaceae	1	0	0	0	0	0	0	0	0
Carapa procera DC.	Meliaceae	1	1	0	0	1	0	0	1	0
Cardiospermum halicacabum L.	Sapindaceae	0	0	0	0	0	0	0	0	0
Carica papaya L.	Caricaceae	1	1	0	0	0	0	0	0	0
Carissa edulis (Forssk.) Vahl	Apocynaceae	1	1	1	0	0	0	0	0	1
Caryota mitis Lour.	Arecaceae	0	0	0	0	0	0	0	0	0
Cascabela thevetia (L.) Lippold	Apocynaceae	1	0	0	0	0	1	1	0	0
Cassia absus L.	Fabaceae	0	0	0	0	0	0	0	0	0
Cassia alata L.	Fabaceae	1	0	0	0	0	1	0	0	1
Cassia hirsuta L.	Fabaceae	0	0	0	0	0	0	0	0	0
Cassia italica (Mill.) Lam. ex F.W.Andrews	Fabaceae	1	0	0	0	0	0	0	0	0
Cassia kirkii Oliv.	Fabaceae	0	0	0	0	0	0	0	0	0
Cassia nigricans Vahl	Fabaceae	1	0	0	0	0	0	0	0	0
Cassia obtusifolia L.	Fabaceae	1	1	0	0	0	0	0	0	0
Cassia occidentalis L.	Fabaceae	1	0	0	0	0	0	0	0	0
Cassia podocarpa Guill. & Perr.	Fabaceae	1	0	0	0	0	0	0	0	0
Cassia siamea Lam.	Fabaceae	1	0	0	1	1	0	1	0	0
Cassia sieberiana DC.	Fabaceae	1	0	1	1	1	1	0	0	1
Cassia singueana Delile	Fabaceae	1	0	0	1	0	0	0	0	0
Cassia surattensis Burm.f.	Fabaceae	0	0	0	0	0	0	1	0	0
Cassipourea congoensis DC.	Rhizophoraceae	0	0	0	0	0	0	0	0	0
Cassytha filiformis L.	Lauraceae	1	0	0	0	0	0	0	0	0
Casuarina equisetifolia L.	Casuarinaceae	1	0	0	1	1	0	0	0	0
Catharanthus roseus (L.) G.Don	Apocynaceae	0	0	0	0	0	0	0	0	0
Cayratia debilis (Baker) Suess.	Vitaceae	0	0	0	0	0	0	0	0	0
Cayratia delicatula (Willems) Desc.	Vitaceae	0	0	0	0	0	0	0	0	0
Cayratia gracilis (Guill. & Perr.) Suess.	Vitaceae	1	0	0	0	0	0	0	0	0
Ceiba pentandra (L.) Gaertn.	Malvaceae	1	1	1	1	1	1	0	1	0
Celosia argentea L.	Amaranthaceae	1	1	1	0	1	0	1	0	0
Celosia trigyna L.	Amaranthaceae	1	1	0	0	0	0	0	0	0
Celtis toka (Forssk.) Hepper & J.R.I.Wood	Cannabaceae	1	1	1	1	1	0	0	1	0
Cenchrus biflorus Roxb.	Poaceae	0	1	1	0	0	0	0	0	0
Cenchrus ciliaris L.	Poaceae	0	0	1	0	0	0	1	0	0
Cenchrus prieurii (Kunth) Maire	Poaceae	0	1	1	0	0	0	0	0	0
Centaurea praecox Oliv. & Hiern	Asteraceae	1	0	0	0	0	0	0	0	0
Centaurea senegalensis DC.	Asteraceae	1	0	1	0	0	0	0	0	0
Centella asiatica (L.) Urb.	Apiaceae	1	0	0	0	0	0	0	0	0
Centrosema pubescens Benth.	Fabaceae	0	0	1	0	1	0	0	0	0
Centrostachys aquatica (R.Br.) Wall.	Amaranthaceae	0	1	0	0	0	0	0	0	0
Ceratophyllum demersum L.	Ceratophyllaceae	0	0	0	0	0	0	0	0	0
Ceratopteris cornuta (P.Beauv.) Lepr.	Pteridaceae	0	0	0	0	0	0	0	0	0
Ceratotheca sesamoides Endl.	Pedaliaceae	1	1	1	0	0	0	0	0	0
Ceropegia campanulata G.Don	Apocynaceae	0	0	0	0	0	0	0	0	0
Ceropegia deightonii Hutch. & Dalziel	Apocynaceae	0	0	0	0	0	0	0	0	0
Ceropegia fusiformis N.E.Br.	Apocynaceae	0	0	0	0	0	0	0	0	0
Ceropegia nilotica Kotschy	Apocynaceae	0	0	0	0	0	0	0	0	0
Ceropegia racemosa N.E.Br.	Apocynaceae	0	0	0	0	0	0	0	0	0
Ceropegia rhynchantha Schltr.	Apocynaceae	1	0	0	0	0	0	0	0	0
Ceropegia sankuruensis Schltr.	Apocynaceae	1	0	0	0	0	0	0	0	0
Ceruana pratensis Forssk.	Asteraceae	0	0	0	0	0	0	0	0	0
Chamaecrista pratensis (R.Vig.) Du Puy	Fabaceae	1	0	0	0	0	0	0	0	0
Chascanum laetum Walp.	Verbenaceae	0	0	0	0	0	0	0	0	0
Chasmanthera dependens Hochst.	Menispermaceae	1	0	0	0	0	0	0	0	0
Chasmopodium caudatum (Hack.) Stapf	Poaceae	0	0	1	0	1	1	0	0	0
Chionanthus niloticus (Oliv.) Stearn	Oleaceae	0	0	0	0	0	0	0	0	0
Chloris barbata Sw.	Poaceae	0	0	1	0	0	0	0	0	0
Chloris pilosa Schumach.	Poaceae	0	0	1	0	0	0	0	0	0
Chloris robusta Stapf	Poaceae	0	0	1	0	1	0	0	0	0
Chloris virgata Sw.	Poaceae	1	0	1	0	0	0	0	0	0
Chlorophytum blepharophyllum Schweinf. ex Baker	Asparagaceae	1	0	0	0	0	0	0	0	0
Chlorophytum caulescens (Baker) Marais & Reilly	Asparagaceae	0	0	0	0	0	0	0	0	0
Chlorophytum gallabatense Schweinf. ex Baker	Asparagaceae	0	0	0	0	0	0	0	0	0
Chlorophytum geophilum Peter ex Poelln.	Asparagaceae	0	0	0	0	0	0	0	0	0
Chlorophytum lancifolium Baker	Asparagaceae	0	0	0	0	0	0	0	0	0
Chlorophytum laxum R.Br.	Asparagaceae	0	0	0	0	0	0	0	0	0
Chlorophytum limosum (Baker) Nordal	Asparagaceae	0	0	0	0	0	0	0	0	0
Chlorophytum macrophyllum (A.Rich.) Asch.	Asparagaceae	0	0	0	0	0	0	0	0	0
Chlorophytum nzii A.Chev. ex Hepper	Asparagaceae	0	0	0	0	0	0	0	0	0
Chlorophytum orchidastrum Lindl.	Asparagaceae	0	0	0	0	0	0	0	0	0
Chlorophytum polystachys Baker	Asparagaceae	0	0	0	0	0	0	0	0	0
Chlorophytum pusillum Schweinf. ex Baker	Asparagaceae	0	0	0	0	0	0	0	0	0
Chlorophytum senegalense (Baker) Hepper	Asparagaceae	0	0	0	0	0	0	0	0	0
Chlorophytum stenopetalum Baker	Asparagaceae	0	0	0	0	0	0	0	0	0
Christiana africana DC.	Malvaceae	0	0	0	0	0	0	0	0	0
Chrozophora brocchiana (Vis.) Schweinf.	Euphorbiaceae	1	0	1	0	0	0	0	0	0
Chrozophora plicata (Vahl) A.Juss. ex Spreng.	Euphorbiaceae	0	0	0	0	0	1	0	0	0
Chrozophora senegalensis (Lam.) A.Juss. ex Spreng.	Euphorbiaceae	1	1	0	0	0	0	0	0	0
Chrysanthellum indicum DC.	Asteraceae	1	1	0	0	0	0	0	0	0
Chrysochloa hindsii C.E.Hubb.	Poaceae	0	0	1	0	0	0	1	0	0
Chrysopogon aciculatus (Retz.) Trin.	Poaceae	0	0	0	0	0	0	0	0	0
Chrysopogon nigritanus (Benth.) Veldkamp	Poaceae	1	0	1	0	1	1	0	0	0
Cienfuegosia digitata Cav.	Malvaceae	1	0	1	0	0	0	0	0	0
Cienfuegosia heteroclada Sprague	Malvaceae	0	0	0	0	0	0	0	0	0
Cissampelos mucronata A.Rich.	Menispermaceae	1	0	0	0	0	0	0	0	0
Cissus aralioides (Baker) Planch.	Vitaceae	1	0	0	0	0	1	1	0	0
Cissus arguta Hook.f.	Vitaceae	0	0	0	0	0	0	0	0	0
Cissus cornifolia (Baker) Planch.	Vitaceae	1	0	0	0	0	0	0	0	0
Cissus corylifolia (Baker) Planch.	Vitaceae	0	0	0	0	0	0	0	0	0
Cissus diffusiflora (Baker) Planch.	Vitaceae	1	0	0	0	0	0	0	0	0
Cissus doeringii Gilg & M.Brandt	Vitaceae	0	0	0	0	0	0	0	0	0
Cissus palmatifida (Baker) Planch.	Vitaceae	0	0	0	0	0	0	0	0	0
Cissus petiolata Hook.f.	Vitaceae	0	0	0	0	0	0	0	0	0
Cissus polyantha Gilg & M.Brandt	Vitaceae	0	0	0	0	0	0	0	0	0
Cissus populnea Guill. & Perr.	Vitaceae	1	1	1	0	1	1	0	1	1
Cissus producta Afzel.	Vitaceae	0	0	0	0	0	0	0	0	0
Cissus quadrangularis L.	Vitaceae	1	0	0	0	0	0	0	0	0
Cissus rubiginosa (Welw. ex Baker) Planch.	Vitaceae	0	0	0	0	0	0	0	0	0
Cissus rufescens Guill. & Perr.	Vitaceae	0	1	0	0	0	0	0	0	0
Citrullus colocynthis (L.) Schrad.	Cucurbitaceae	1	1	1	0	0	0	0	0	0
Citrullus lanatus (Thunb.) Matsum. & Nakai	Cucurbitaceae	1	1	1	0	0	0	0	0	0
Citrus aurantium L.	Rutaceae	0	1	0	0	0	0	0	0	0
Citrus limon (L.) Burm.f.	Rutaceae	1	1	0	0	0	0	0	0	0
Citrus reticulata Blanco	Rutaceae	1	1	0	0	0	0	0	0	0
Clappertonia ficifolia (Willd.) Decne.	Malvaceae	0	0	0	0	0	0	0	0	0
Cleistopholis patens (Benth.) Engl. & Diels	Annonaceae	1	0	0	0	0	0	0	0	0
Clematis hirsuta Guill. & Perr.	Ranunculaceae	0	0	0	0	0	0	0	0	0
Cleome gynandra L.	Capparaceae	1	1	1	0	0	0	0	0	0
Cleome monophylla L.	Capparaceae	0	0	0	0	0	0	0	0	0
Cleome polyanthera Schweinf. & Gilg	Capparaceae	0	0	0	0	0	0	0	0	0
Cleome scaposa DC.	Capparaceae	0	0	0	0	0	0	0	0	0
Cleome tenella L.	Capparaceae	0	0	0	0	0	0	0	0	0
Cleome viscosa L.	Capparaceae	1	1	1	0	0	0	0	0	0
Clerodendrum capitatum (Willd.) Schumach.	Lamiaceae	1	0	0	0	0	0	0	0	0
Clerodendrum polycephalum Baker	Lamiaceae	0	0	0	0	0	0	0	0	0
Clerodendrum thyrsoideum Gürke	Lamiaceae	0	0	0	0	0	0	0	0	0
Clitoria ternatea L.	Fabaceae	1	0	0	0	0	1	1	0	0
Cochlospermum planchonii Hook.f.	Bixaceae	1	0	0	0	0	0	0	0	1
Cochlospermum tinctorium Perr. ex A.Rich.	Bixaceae	1	1	0	0	0	1	0	0	1
Cocos nucifera L.	Arecaceae	0	0	0	0	0	0	0	0	0
Codiaeum variegatum (L.) A.Juss.	Euphorbiaceae	0	0	0	0	0	0	1	0	0
Coelorachis afraurita (Stapf) Stapf	Poaceae	0	0	0	0	0	0	0	0	0
Coffea ebracteolata (Hiern) Brenan	Rubiaceae	0	0	0	0	0	0	0	0	0
Cola cordifolia (Cav.) R.Br.	Malvaceae	1	1	0	1	1	1	0	1	0
Cola gigantea A.Chev.	Malvaceae	1	0	0	0	0	0	0	0	0
Cola laurifolia Mast.	Malvaceae	0	0	0	0	1	0	0	0	0
Cola nitida L.	Malvaceae	1	0	0	0	0	0	0	0	0
Coldenia procumbens L.	Boraginaceae	1	1	0	0	0	0	0	1	0
Colocasia esculenta (L.) Schott	Araceae	0	0	0	0	0	0	0	0	0
Combretum aculeatum Vent.	Combretaceae	1	1	1	0	1	1	0	1	0
Combretum acutum M.A.Lawson	Combretaceae	0	0	0	0	0	0	0	0	0
Combretum adenogonium Steud. ex A.Rich.	Combretaceae	1	1	1	1	1	1	0	0	0
Combretum collinum Fresen.	Combretaceae	1	1	1	1	1	0	0	1	0
Combretum glutinosum Perr. ex DC.	Combretaceae	1	1	1	1	1	1	0	1	1
Combretum indicum (L.) Jongkind	Combretaceae	0	0	0	0	0	0	1	0	0
Combretum lecardii Engl. & Diels	Combretaceae	1	0	0	0	1	0	0	0	0
Combretum micranthum G.Don	Combretaceae	1	1	1	1	1	1	0	1	0
Combretum molle R.Br. ex G.Don	Combretaceae	1	0	1	0	1	1	0	0	1
Combretum nigricans Lepr. ex Guill. & Perr.	Combretaceae	1	1	1	1	1	1	0	0	0
Combretum nioroense Aubrév. ex Keay	Combretaceae	1	0	0	0	1	0	0	0	0
Combretum paniculatum Vent.	Combretaceae	1	1	1	0	1	1	1	0	0
Combretum racemosum P.Beauv.	Combretaceae	1	0	0	0	0	0	0	0	0
Combretum sericeum G.Don	Combretaceae	1	0	0	0	0	0	0	0	0
Combretum tomentosum G.Don	Combretaceae	0	0	0	0	0	0	0	0	0
Commelina africana L.	Commelinaceae	0	0	0	0	0	0	0	0	0
Commelina aspera Benth.	Commelinaceae	0	0	0	0	0	0	0	0	0
Commelina benghalensis L.	Commelinaceae	1	1	1	0	0	0	0	0	0
Commelina bracteosa Hassk.	Commelinaceae	0	0	0	0	0	0	0	0	0
Commelina diffusa Burm.f.	Commelinaceae	1	0	0	0	0	0	0	0	0
Commelina erecta L.	Commelinaceae	1	0	0	0	0	0	0	0	0
Commelina forskaolii Vahl	Commelinaceae	1	1	1	0	0	0	0	0	0
Commelina lagosensis C.B.Clarke	Commelinaceae	0	0	0	0	0	0	0	0	0
Commelina nigritana Benth.	Commelinaceae	0	0	0	0	0	0	0	0	0
Commelina subulata Roth	Commelinaceae	0	0	0	0	0	0	0	0	0
Commicarpus helenae (Schult.) Meikle	Nyctaginaceae	0	0	0	0	0	0	0	0	0
Commiphora africana (A.Rich.) Engl.	Burseraceae	1	1	1	1	0	1	0	1	1
Commiphora pedunculata (Kotschy & Peyr.) Engl.	Burseraceae	0	0	0	0	0	0	0	0	0
Convolvulus prostratus Forssk.	Convolvulaceae	0	0	0	0	0	0	0	0	0
Corallocarpus epigaeus (Rottler) C.B.Clarke	Cucurbitaceae	0	0	0	0	0	0	0	0	0
Corchorus aestuans L.	Malvaceae	0	1	0	0	0	0	0	0	0
Corchorus fascicularis Lam.	Malvaceae	0	1	1	0	0	0	0	0	0
Corchorus olitorius L.	Malvaceae	1	1	1	0	0	0	0	0	0
Corchorus tridens L.	Malvaceae	1	1	0	0	0	0	0	0	0
Corchorus trilocularis L.	Malvaceae	0	1	0	0	0	0	0	0	0
Cordia myxa L.	Boraginaceae	1	1	0	1	1	1	0	0	0
Cordia sebestena L.	Boraginaceae	0	0	0	0	0	0	1	0	0
Cordia sinensis Lam.	Boraginaceae	1	1	0	0	1	1	1	0	0
Cordyla pinnata (Lepr. ex A.Rich.) Milne-Redh.	Fabaceae	1	1	1	0	1	1	0	0	0
Costus afer Ker Gawl.	Costaceae	0	0	0	0	0	0	0	0	0
Costus lucanusianus J.Braun & K.Schum.	Costaceae	0	0	0	0	0	0	0	0	0
Costus spectabilis (Fenzl) K.Schum.	Costaceae	1	0	0	0	0	0	0	0	0
Craterostigma plantagineum Hochst.	Linderniaceae	0	0	0	0	0	0	0	0	0
Crateva adansonii DC.	Capparaceae	1	1	1	1	1	1	1	1	0
Cremaspora triflora (Thonn.) K.Schum.	Rubiaceae	1	0	0	0	0	0	0	0	0
Crepidorhopalon debilis (Skan) Eb.Fisch.	Linderniaceae	0	0	0	0	0	0	0	0	0
Crepidorhopalon spicatus (Engl.) Eb.Fisch.	Linderniaceae	0	0	0	0	0	0	0	0	0
Crescentia cujete L.	Bignoniaceae	1	0	0	0	0	1	1	0	0
Crinum distichum Herb.	Amaryllidaceae	1	0	0	0	0	0	0	0	0
Crinum nubicum Hannibal	Amaryllidaceae	0	0	0	0	0	0	0	0	0
Crinum ornatum (L.f. ex Aiton) Bury	Amaryllidaceae	1	0	0	0	0	0	0	0	0
Crossopteryx febrifuga (Afzel. ex G.Don) Benth.	Rubiaceae	1	1	1	1	1	1	0	1	1
Crotalaria arenaria Benth.	Fabaceae	0	0	0	0	0	0	0	0	0
Crotalaria atrorubens Hochst. ex Benth.	Fabaceae	0	0	0	0	0	0	0	0	0
Crotalaria barkae Schweinf.	Fabaceae	1	0	0	0	0	0	0	0	0
Crotalaria bongensis Baker f.	Fabaceae	0	0	0	0	0	0	0	0	0
Crotalaria calycina Schrank	Fabaceae	0	0	0	0	0	0	0	0	0
Crotalaria cephalotes Steud. ex A.Rich.	Fabaceae	0	0	0	0	0	0	0	0	0
Crotalaria cleomifolia Welw. ex Baker	Fabaceae	0	0	0	0	0	0	0	0	0
Crotalaria comosa Baker	Fabaceae	0	0	0	0	0	0	0	0	0
Crotalaria confusa Hepper	Fabaceae	0	0	0	0	0	0	0	0	0
Crotalaria cylindrocarpa DC.	Fabaceae	0	0	0	0	0	0	0	0	0
Crotalaria deightonii Hepper	Fabaceae	0	0	0	0	0	0	0	0	0
Crotalaria ebenoides (Guill. & Perr.) Walp.	Fabaceae	0	0	0	0	0	0	0	0	0
Crotalaria glauca Willd.	Fabaceae	1	0	0	0	0	0	0	0	0
Crotalaria goreensis Guill. & Perr.	Fabaceae	1	0	0	0	0	0	0	0	0
Crotalaria graminicola Taub. ex Baker f.	Fabaceae	0	0	0	0	0	0	0	0	0
Crotalaria hyssopifolia Klotzsch	Fabaceae	0	0	0	0	0	0	0	0	0
Crotalaria juncea L.	Fabaceae	0	0	0	0	0	0	0	0	0
Crotalaria lachnosema Stapf	Fabaceae	0	0	0	0	0	0	0	0	0
Crotalaria lathyroides Guill. & Perr.	Fabaceae	0	0	0	0	0	0	0	0	0
Crotalaria leprieurii Guill. & Perr.	Fabaceae	0	0	0	0	0	0	0	0	0
Crotalaria macrocalyx Benth.	Fabaceae	1	0	0	0	0	0	0	0	0
Crotalaria microcarpa Hochst. ex Benth.	Fabaceae	0	0	0	0	0	0	0	0	0
Crotalaria naragutensis Hutch.	Fabaceae	1	1	0	0	0	0	0	1	0
Crotalaria ochroleuca G.Don	Fabaceae	0	0	1	0	0	0	0	0	0
Crotalaria ononoides Benth.	Fabaceae	0	0	0	0	0	0	0	0	0
Crotalaria pallida Aiton	Fabaceae	1	1	0	0	0	0	0	0	0
Crotalaria perrottetii DC.	Fabaceae	0	0	0	0	0	0	0	0	0
Crotalaria podocarpa DC.	Fabaceae	1	0	0	0	0	0	0	0	0
Crotalaria pseudotenuirama Torre	Fabaceae	0	0	0	0	0	0	0	0	0
Crotalaria retusa L.	Fabaceae	1	0	1	0	0	0	0	1	0
Crotalaria senegalensis (Pers.) Bacle ex DC.	Fabaceae	0	0	0	0	0	0	0	0	0
Crotalaria trichotoma Bojer	Fabaceae	0	0	0	0	0	0	0	0	0
Croton gratissimus Burch.	Euphorbiaceae	1	0	0	0	0	0	0	0	0
Croton hirtus L'Hér.	Euphorbiaceae	0	0	0	0	0	0	0	0	0
Croton nigritanus Scott-Elliot	Euphorbiaceae	0	0	0	0	0	0	0	0	0
Croton pseudopulchellus Pax	Euphorbiaceae	1	0	0	0	1	0	0	0	0
Croton scarciesii Scott-Elliot	Euphorbiaceae	0	0	0	0	0	0	0	0	0
Cryptolepis oblongifolia (Meisn.) Schltr.	Apocynaceae	1	0	0	0	0	0	0	0	0
Cryptolepis sanguinolenta (Lindl.) Schltr.	Apocynaceae	1	1	0	0	0	1	0	0	0
Cryptostegia grandiflora R.Br. ex Lindl.	Apocynaceae	0	0	0	0	0	0	1	0	0
Ctenium canescens Benth.	Poaceae	0	0	0	0	0	0	0	0	0
Ctenium elegans Kunth	Poaceae	1	0	1	0	1	1	0	0	0
Ctenium newtonii Hack.	Poaceae	0	0	1	0	1	0	0	0	0
Ctenium villosum Berhaut	Poaceae	0	0	0	0	1	0	0	0	0
Ctenolepis cerasiformis (Stocks) Hook.f.	Cucurbitaceae	0	0	0	0	0	0	0	0	0
Cucumis anguria L.	Cucurbitaceae	0	0	0	0	0	0	0	0	0
Cucumis ficifolius A.Rich.	Cucurbitaceae	0	0	0	0	0	0	0	0	0
Cucumis maderaspatanus L.	Cucurbitaceae	1	0	0	0	0	0	0	0	0
Cucumis melo L.	Cucurbitaceae	1	1	1	0	0	0	0	0	0
Cucumis metuliferus E.Mey. ex Naudin	Cucurbitaceae	1	1	0	0	0	0	1	0	0
Cucumis prophetarum L.	Cucurbitaceae	1	0	1	0	0	0	0	0	0
Cucumis pustulatus Naudin ex Hook.f.	Cucurbitaceae	0	0	0	0	0	0	0	0	0
Cucumis sativus L.	Cucurbitaceae	0	1	0	0	0	0	0	0	0
Cucurbita pepo L.	Cucurbitaceae	0	1	0	0	0	0	0	0	0
Culcasia saxatilis A.Chev.	Araceae	0	0	0	0	0	0	0	0	0
Curculigo pilosa (Schumach. & Thonn.) Engl.	Hypoxidaceae	1	0	0	0	0	0	0	0	0
Cuscuta australis R.Br.	Convolvulaceae	0	0	0	0	0	0	0	0	0
Cuscuta campestris Yunck.	Convolvulaceae	0	0	0	0	0	0	0	0	0
Cussonia arborea Hochst. ex A.Rich.	Araliaceae	1	0	0	0	0	1	0	0	0
Cyamopsis senegalensis Guill. & Perr.	Fabaceae	0	0	0	0	0	0	0	0	0
Cyanotis angusta C.B.Clarke	Commelinaceae	0	0	0	0	0	0	0	0	0
Cyanotis caespitosa Kotschy & Peyr.	Commelinaceae	0	0	0	0	0	0	0	0	0
Cyanotis lanata Benth.	Commelinaceae	1	0	0	0	0	0	0	0	0
Cyanotis longifolia Benth.	Commelinaceae	0	0	0	0	0	0	0	0	0
Cyathula achyranthoides (Kunth) Moq.	Amaranthaceae	1	0	0	0	0	0	0	0	0
Cyathula prostrata (L.) Blume	Amaranthaceae	1	0	0	0	0	0	0	0	0
Cycas revoluta Thunb.	Cycadaceae	0	0	0	0	0	0	1	0	0
Cyclocarpa stellaris Afzel. ex Baker	Fabaceae	0	0	0	0	0	0	0	0	0
Cycnium tubulosum (L.f.) Engl.	Orobanchaceae	0	0	0	0	0	0	0	0	0
Cymbopogon caesius (Nees ex Hook. & Arn.) Stapf	Poaceae	1	1	0	0	1	0	0	1	0
Cymbopogon schoenanthus (L.) Spreng.	Poaceae	1	0	1	0	1	0	0	1	0
Cynanchum hastifolium K.Schum.	Apocynaceae	0	0	0	0	0	0	0	0	0
Cynodon dactylon (L.) Pers.	Poaceae	1	0	1	0	0	0	1	0	0
Cyperus alopecuroides Rottb.	Cyperaceae	0	0	1	0	0	0	0	0	0
Cyperus amabilis Vahl	Cyperaceae	0	1	0	0	0	0	0	0	0
Cyperus articulatus L.	Cyperaceae	1	0	0	0	0	1	0	0	0
Cyperus compressus L.	Cyperaceae	0	0	0	0	0	0	0	0	0
Cyperus conglomeratus Rottb.	Cyperaceae	0	0	0	0	0	0	0	0	0
Cyperus cuspidatus Kunth	Cyperaceae	0	0	0	0	0	0	0	0	0
Cyperus denudatus L.f.	Cyperaceae	0	0	0	0	0	0	0	0	0
Cyperus difformis L.	Cyperaceae	0	0	0	0	0	0	0	0	0
Cyperus digitatus Roxb.	Cyperaceae	0	0	1	0	0	0	0	0	0
Cyperus dilatatus Schumach. & Thonn.	Cyperaceae	0	0	0	0	0	0	0	0	0
Cyperus distans L.f.	Cyperaceae	0	0	0	0	0	0	0	0	0
Cyperus dives Delile	Cyperaceae	0	0	0	0	0	0	0	0	0
Cyperus esculentus L.	Cyperaceae	1	1	1	0	0	0	0	0	0
Cyperus exaltatus Retz.	Cyperaceae	0	0	0	0	0	0	0	0	0
Cyperus haspan L.	Cyperaceae	0	0	0	0	0	0	0	0	0
Cyperus imbricatus Retz.	Cyperaceae	0	0	0	0	0	0	0	0	0
Cyperus incompressus C.B.Clarke	Cyperaceae	0	0	0	0	0	0	0	0	0
Cyperus iria L.	Cyperaceae	0	0	0	0	0	0	0	0	0
Cyperus jeminicus Rottb.	Cyperaceae	0	0	0	0	0	0	0	0	0
Cyperus karlschumannii C.B.Clarke	Cyperaceae	0	0	0	0	0	0	0	0	0
Cyperus longus L.	Cyperaceae	0	0	0	0	0	0	0	0	0
Cyperus maculatus Boeckeler	Cyperaceae	0	0	1	0	0	0	0	0	0
Cyperus margaritaceus Vahl	Cyperaceae	0	0	0	0	0	0	0	0	0
Cyperus niveus Retz.	Cyperaceae	0	0	0	0	0	0	0	0	0
Cyperus podocarpus Boeckeler	Cyperaceae	0	0	0	0	0	0	0	0	0
Cyperus procerus Rottb.	Cyperaceae	0	0	0	0	0	0	0	0	0
Cyperus pulchellus R.Br.	Cyperaceae	0	0	0	0	0	0	0	0	0
Cyperus pustulatus Vahl	Cyperaceae	0	0	0	0	0	0	0	0	0
Cyperus reduncus Hochst. ex Boeckeler	Cyperaceae	0	0	1	0	0	0	0	0	0
Cyperus remotispicatus S.S.Hooper	Cyperaceae	0	0	0	0	0	0	0	0	0
Cyperus rotundus L.	Cyperaceae	1	1	1	0	0	0	0	0	0
Cyperus sphacelatus Rottb.	Cyperaceae	0	1	0	0	0	0	0	0	0
Cyperus submicrolepis Kük.	Cyperaceae	0	0	0	0	0	0	0	0	0
Cyperus tenuiculmis Boeckeler	Cyperaceae	0	0	0	0	0	0	0	0	0
Cyperus tenuispica Steud.	Cyperaceae	0	0	0	0	0	0	0	0	0
Cyperus zollingeri Steud.	Cyperaceae	0	0	0	0	0	0	0	0	0
Cyphostemma adenocaule (Steud. ex A.Rich.) Desc. ex Wild & R.B.Drumm.	Vitaceae	1	1	0	0	0	0	0	0	0
Cyphostemma crotalarioides (Planch.) Desc. ex Wild & R.B.Drumm.	Vitaceae	0	0	0	0	0	0	0	0	0
Cyphostemma cymosum (Schumach. & Thonn.) Desc.	Vitaceae	0	0	0	0	0	0	0	0	0
Cyphostemma flavicans (Baker) Desc.	Vitaceae	1	0	0	0	0	0	0	0	0
Cyphostemma junceum (Webb) Wild & R.B.Drumm.	Vitaceae	0	0	0	0	0	0	0	0	0
Cyphostemma lageniflorum (Gilg & M.Brandt) Desc.	Vitaceae	0	0	0	0	0	0	0	0	0
Cyphostemma sokodense (Gilg & M.Brandt) Desc.	Vitaceae	0	0	0	0	0	0	0	0	0
Cyphostemma vogelii (Hook.f.) Desc.	Vitaceae	0	0	0	0	0	0	0	0	0
Cyphostemma waterlotii (A.Chev.) Desc.	Vitaceae	1	0	0	0	0	0	0	0	0
Dactyloctenium aegyptium (L.) Willd.	Poaceae	1	1	1	0	0	1	1	0	0
Dalbergia bignonae Berhaut	Fabaceae	0	0	0	0	0	0	0	0	0
Dalbergia hostilis Benth.	Fabaceae	0	0	0	0	0	0	0	0	0
Dalbergia melanoxylon Guill. & Perr.	Fabaceae	1	1	1	1	1	1	0	0	0
Dalbergia saxatilis Hook.f.	Fabaceae	0	0	0	0	0	0	0	0	0
Dalbergia sissoo Roxb. ex. DC.	Fabaceae	1	0	1	1	1	0	1	0	0
Dalechampia scandens L.	Euphorbiaceae	0	0	0	0	0	0	0	0	0
Daniellia oliveri (Rolfe) Hutch. & Dalziel	Fabaceae	1	1	1	0	1	0	0	0	1
Datura inoxia Mill.	Solanaceae	1	0	0	0	0	0	0	0	0
Delonix regia (Bojer ex Hook.) Raf.	Fabaceae	0	0	0	0	0	0	1	0	0
Desmidorchis acutangula Decne.	Apocynaceae	0	0	0	0	0	0	0	0	0
Desmodium adscendens (Sw.) DC.	Fabaceae	1	0	1	0	0	0	0	0	0
Desmodium barbatum (L.) Benth.	Fabaceae	0	0	0	0	0	0	0	0	0
Desmodium gangeticum (L.) DC.	Fabaceae	1	0	0	0	0	0	0	0	0
Desmodium hirtum Guill. & Perr.	Fabaceae	1	0	1	0	0	0	0	0	0
Desmodium laxiflorum DC.	Fabaceae	0	0	0	0	0	0	0	0	0
Desmodium linearifolium G.Don	Fabaceae	0	0	0	0	0	0	0	0	0
Desmodium ospriostreblum Chiov.	Fabaceae	0	0	0	0	0	0	0	0	0
Desmodium salicifolium (Poir.) DC.	Fabaceae	1	0	0	0	0	0	0	0	0
Desmodium setigerum (E.Mey.) Benth. ex Harv.	Fabaceae	0	0	0	0	0	0	0	0	0
Desmodium tortuosum (Sw.) DC.	Fabaceae	0	0	0	0	0	0	0	0	0
Desmodium velutinum (Willd.) DC.	Fabaceae	1	0	1	0	0	0	0	0	0
Detarium microcarpum Guill. & Perr.	Fabaceae	1	1	1	1	1	1	0	0	1
Detarium senegalense J.F.Gmel.	Fabaceae	1	1	1	0	1	1	1	0	0
Dialium guineense Willd.	Fabaceae	1	1	1	1	1	1	0	0	0
Dichrostachys cinerea (L.) Wight & Arn.	Fabaceae	1	1	1	1	1	1	0	0	0
Dicliptera paniculata (Forssk.) I.Darbysh.	Acanthaceae	1	0	1	0	0	0	0	0	0
Dicliptera verticillata (Forssk.) C.Chr.	Acanthaceae	0	0	0	0	0	0	0	0	0
Dicoma tomentosa Cass.	Asteraceae	1	0	0	0	0	0	0	0	0
Digitaria argillacea (Hitchc. & Chase) Fernald	Poaceae	0	0	1	0	0	0	0	0	0
Digitaria ciliaris (Retz.) Koeler	Poaceae	0	1	1	0	0	0	1	0	0
Digitaria debilis (Desf.) Willd.	Poaceae	0	0	0	0	0	0	0	0	0
Digitaria delicata Goetgh.	Poaceae	0	0	0	0	0	0	0	0	0
Digitaria delicatula Stapf	Poaceae	0	0	0	0	0	0	0	0	0
Digitaria diagonalis (Nees) Stapf	Poaceae	0	0	0	0	0	0	0	0	0
Digitaria exilis (Kippist) Stapf	Poaceae	1	1	1	0	1	0	0	0	0
Digitaria gayana (Kunth) A.Chev. ex Stapf	Poaceae	0	0	1	0	1	0	0	0	0
Digitaria horizontalis Willd.	Poaceae	1	1	1	0	0	0	1	0	0
Digitaria leptorhachis (Pilg.) Stapf	Poaceae	1	0	1	0	0	0	0	0	0
Digitaria longiflora (Retz.) Pers.	Poaceae	0	0	0	0	0	0	0	0	0
Digitaria ternata (A.Rich.) Stapf	Poaceae	0	0	0	0	0	0	0	0	0
Digitaria velutina (Forssk.) P.Beauv.	Poaceae	0	0	0	0	0	0	0	0	0
Diheteropogon amplectens (Nees) Clayton	Poaceae	0	0	1	0	0	1	0	0	0
Diheteropogon hagerupii Hitchc.	Poaceae	0	0	1	0	1	0	0	0	0
Dinebra retroflexa (Vahl) Panz.	Poaceae	0	1	1	0	0	0	0	0	0
Dioscorea abyssinica Hochst. ex Kunth	Dioscoreaceae	0	1	0	0	0	0	0	0	0
Dioscorea alata L.	Dioscoreaceae	0	1	0	0	0	0	0	0	0
Dioscorea bulbifera L.	Dioscoreaceae	1	1	0	0	0	0	0	0	0
Dioscorea cayenensis Lam.	Dioscoreaceae	0	1	0	0	0	0	0	1	0
Dioscorea dumetorum (Kunth) Pax	Dioscoreaceae	1	1	0	0	0	0	0	0	0
Dioscorea esculenta (Lour.) Burkill	Dioscoreaceae	0	0	0	0	0	0	0	0	0
Dioscorea hirtiflora Benth.	Dioscoreaceae	0	0	0	0	0	0	0	0	0
Dioscorea minutiflora Engl.	Dioscoreaceae	0	0	0	0	0	0	0	0	0
Dioscorea praehensilis Benth.	Dioscoreaceae	1	1	0	0	0	0	0	0	0
Dioscorea quartiniana A.Rich.	Dioscoreaceae	0	0	0	0	0	0	0	0	0
Dioscorea sagittifolia Pax	Dioscoreaceae	0	0	0	0	0	0	0	0	0
Dioscorea schimperiana Hochst. ex Kunth	Dioscoreaceae	0	0	0	0	0	0	0	0	0
Dioscorea smilacifolia De Wild.	Dioscoreaceae	0	0	0	0	0	0	0	0	0
Dioscorea togoensis R.Knuth	Dioscoreaceae	0	0	0	0	0	0	0	0	0
Diospyros abyssinica (Hiern) F.White	Ebenaceae	0	0	0	0	0	0	0	0	0
Diospyros elliotii (Hiern) F.White	Ebenaceae	1	0	0	0	0	0	0	0	0
Diospyros ferrea (Willd.) Bakh.	Ebenaceae	0	0	0	1	0	0	0	0	0
Diospyros mespiliformis Hochst. ex A.DC.	Ebenaceae	1	1	1	1	1	1	0	1	1
Dipcadi longifolium (Lindl.) Baker	Asparagaceae	0	0	0	0	0	0	0	0	0
Diplacrum africanum (Benth.) C.B.Clarke	Cyperaceae	0	0	0	0	0	0	0	0	0
Dissomeria crenata Hook.f. ex Benth.	Salicaceae	0	0	0	0	0	0	0	0	0
Dissotis thollonii Cogn. ex Büttner	Melastomataceae	1	0	0	0	0	0	1	0	0
Dodonaea viscosa Jacq.	Sapindaceae	1	0	0	0	0	0	1	0	0
Dombeya buettneri K.Schum.	Malvaceae	0	0	0	0	0	0	0	0	0
Dombeya quinqueseta (Delile) Exell	Malvaceae	1	0	0	0	1	0	0	0	0
Dopatrium junceum (Roxb.) Buch.-Ham. ex Benth.	Plantaginaceae	0	0	0	0	0	0	0	0	0
Dopatrium longidens Skan	Plantaginaceae	0	0	0	0	0	0	0	0	0
Dopatrium macranthum Oliv.	Plantaginaceae	0	0	0	0	0	0	0	0	0
Dopatrium senegalense Benth.	Plantaginaceae	0	0	0	0	0	0	0	0	0
Dorstenia cuspidata Hochst. ex A.Rich.	Moraceae	0	0	0	0	0	0	0	0	0
Doryopteris kirkii (Hook.) Alston	Pteridaceae	0	0	0	0	0	0	0	0	0
Dregea abyssinica (Hochst.) K.Schum.	Apocynaceae	0	0	0	0	0	0	0	0	0
Drimia altissima (L.f.) Ker Gawl.	Asparagaceae	0	0	0	0	0	0	0	0	0
Drimia indica (Roxb.) Jessop	Asparagaceae	0	0	0	0	0	0	0	0	0
Drosera indica L.	Droseraceae	1	0	0	0	0	0	0	0	0
Drypetes floribunda (Müll.Arg.) Hutch.	Euphorbiaceae	0	0	0	0	0	0	0	0	0
Duranta erecta L.	Verbenaceae	0	0	0	0	0	0	1	0	0
Dyschoriste heudelotiana (Nees) Kuntze	Acanthaceae	0	0	0	0	0	0	0	0	0
Dyschoriste nagchana (Nees) Bennet	Acanthaceae	1	0	1	0	0	0	0	0	0
Echinochloa callopus (Pilg.) Clayton	Poaceae	0	0	0	0	0	0	0	0	0
Echinochloa colona (L.) Link	Poaceae	1	1	1	0	0	0	0	0	0
Echinochloa crus-galli (L.) P.Beauv.	Poaceae	0	0	0	0	0	0	0	0	0
Echinochloa pyramidalis (Lam.) Hitchc. & Chase	Poaceae	1	1	1	0	1	0	1	0	0
Echinochloa stagnina (Retz.) P.Beauv.	Poaceae	0	1	1	0	0	0	0	0	0
Echinops longifolius A.Rich.	Asteraceae	1	0	0	0	0	0	0	0	0
Eclipta prostrata (L.) L.	Asteraceae	1	1	0	0	0	0	0	0	0
Eichhornia crassipes (Mart.) Solms	Pontederiaceae	0	0	1	0	0	0	0	0	0
Eichhornia natans (P.Beauv.) Solms	Pontederiaceae	0	0	0	0	0	0	0	0	0
Ekebergia capensis Sparrm.	Meliaceae	1	0	0	0	0	0	0	1	0
Elaeis guineensis Jacq.	Arecaceae	1	1	1	0	1	0	0	0	0
Eleocharis acutangula (Roxb.) Schult.	Cyperaceae	0	0	1	0	0	0	0	0	0
Eleocharis atropurpurea (Retz.) C.Presl	Cyperaceae	0	0	0	0	0	0	0	0	0
Eleocharis complanata Boeckeler	Cyperaceae	0	0	0	0	0	0	0	0	0
Eleocharis dulcis (Burm.f.) Trin. ex Hensch.	Cyperaceae	0	0	0	0	0	0	0	0	0
Eleocharis geniculata (L.) Roem. & Schult.	Cyperaceae	0	0	0	0	0	0	0	0	0
Eleocharis mutata (L.) Roem. & Schult.	Cyperaceae	0	0	0	0	0	0	0	0	0
Eleocharis setifolia (A.Rich.) J.Raynal	Cyperaceae	0	0	0	0	0	0	0	0	0
Eleocharis variegata (Poir.) C.Presl	Cyperaceae	0	0	0	0	0	0	0	0	0
Elephantopus mollis Kunth	Asteraceae	0	0	0	0	0	0	0	0	0
Elephantopus senegalensis (Klatt) Oliv. & Hiern	Asteraceae	0	0	0	0	0	0	0	0	0
Eleusine coracana (L.) Gaertn.	Poaceae	0	0	0	0	0	0	0	0	0
Eleusine indica (L.) Gaertn.	Poaceae	1	1	1	0	0	0	1	1	0
Eleutheranthera ruderalis (Sw.) Sch.Bip.	Asteraceae	0	0	0	0	0	0	0	0	0
Elionurus ciliaris Kunth	Poaceae	1	0	1	0	0	0	0	0	0
Elionurus elegans Kunth	Poaceae	1	0	1	0	0	0	0	0	0
Elionurus euchaetus Adjan. & Clayton	Poaceae	0	0	0	0	0	0	0	0	0
Elionurus hirtifolius Hack.	Poaceae	0	0	0	0	0	0	0	0	0
Elionurus muticus (Spreng.) Kuntze	Poaceae	0	0	0	0	0	0	0	0	0
Elymandra androphila (Stapf) Stapf	Poaceae	0	0	1	0	0	0	0	0	0
Elymandra gossweileri (Stapf) Clayton	Poaceae	0	0	0	0	0	0	0	0	0
Elytraria marginata Vahl	Acanthaceae	0	0	0	0	0	0	0	0	0
Elytrophorus spicatus (Willd.) A.Camus	Poaceae	0	0	1	0	0	0	0	0	0
Embelia guineensis Baker	Primulaceae	1	0	0	0	0	0	0	0	0
Embelia rowlandii Gilg	Primulaceae	0	0	0	0	0	0	0	0	0
Endostemon tereticaulis (Poir.) M.Ashby	Lamiaceae	0	0	0	0	0	0	0	0	0
Englerastrum schweinfurthii Briq.	Lamiaceae	0	0	0	0	0	0	0	0	0
Englerina lecardii (Engl.) Balle	Loranthaceae	1	0	0	0	0	0	0	0	0
Entada abyssinica Steud. ex A.Rich.	Fabaceae	1	1	1	1	0	0	0	1	0
Entada africana Guill. & Perr.	Fabaceae	1	1	1	1	1	1	0	0	0
Entada wahlbergii Harv.	Fabaceae	0	0	0	0	0	0	0	0	0
Enteropogon prieurii (Kunth) Clayton	Poaceae	0	0	1	0	0	0	0	0	0
Enteropogon rupestris (J.A.Schmidt) A.Chev.	Poaceae	0	0	0	0	0	0	0	0	0
Enydra fluctuans Lour.	Asteraceae	0	0	0	0	0	0	0	0	0
Eragrostis aegyptiaca (Willd.) Delile	Poaceae	0	0	1	0	0	0	0	0	0
Eragrostis amabilis (L.) Wight & Arn.	Poaceae	0	0	1	0	0	0	0	0	0
Eragrostis aspera (Jacq.) Nees	Poaceae	0	0	0	0	0	0	0	0	0
Eragrostis atrovirens (Desf.) Trin. ex Steud.	Poaceae	0	0	1	0	0	0	0	0	0
Eragrostis barteri C.E.Hubb.	Poaceae	0	0	0	0	0	0	0	0	0
Eragrostis cilianensis (All.) Vignolo ex Janch.	Poaceae	0	1	1	0	1	1	0	0	0
Eragrostis ciliaris (L.) R.Br.	Poaceae	1	1	1	0	1	1	0	1	0
Eragrostis domingensis (Pers.) Steud.	Poaceae	0	0	0	0	0	0	0	0	0
Eragrostis dumasiana A.Chev.	Poaceae	0	0	0	0	0	0	0	0	0
Eragrostis egregia Clayton	Poaceae	0	0	0	0	0	0	0	0	0
Eragrostis elegantissima Chiov.	Poaceae	0	0	1	0	0	0	0	0	0
Eragrostis gangetica (Roxb.) Steud.	Poaceae	1	1	1	0	1	1	0	0	0
Eragrostis japonica (Thunb.) Trin.	Poaceae	0	0	1	0	1	1	0	0	0
Eragrostis lingulata Clayton	Poaceae	0	0	0	0	0	0	0	0	0
Eragrostis pilosa (L.) P.Beauv.	Poaceae	0	1	1	0	1	1	0	0	0
Eragrostis squamata (Lam.) Steud.	Poaceae	0	0	1	0	1	0	0	0	0
Eragrostis superba Peyr.	Poaceae	0	0	0	0	0	0	0	0	0
Eragrostis tremula Hochst. ex Steud.	Poaceae	1	0	1	0	0	1	0	1	0
Eragrostis turgida (Schumach.) De Wild.	Poaceae	0	0	1	0	0	0	0	0	0
Eriocaulon afzelianum Wikstr. ex Körn.	Eriocaulaceae	0	0	0	0	0	0	0	0	0
Eriocaulon cinereum R.Br.	Eriocaulaceae	0	0	0	0	0	0	0	0	0
Eriocaulon latifolium Sm.	Eriocaulaceae	0	0	0	0	0	0	0	0	0
Eriocaulon nigericum Meikle	Eriocaulaceae	0	0	0	0	0	0	0	0	0
Eriocaulon plumale N.E.Br.	Eriocaulaceae	0	0	0	0	0	0	0	0	0
Eriocaulon pulchellum Körn.	Eriocaulaceae	0	0	0	0	0	0	0	0	0
Eriocaulon togoense Moldenke	Eriocaulaceae	0	0	0	0	0	0	0	0	0
Eriochloa fatmensis (Hochst. & Steud.) Clayton	Poaceae	0	1	1	0	0	0	0	0	0
Eriocoelum kerstingii Gilg ex Engl.	Sapindaceae	0	0	0	0	0	0	0	0	0
Eriosema afzelii Baker	Fabaceae	0	0	0	0	0	1	0	0	0
Eriosema andohii Milne-Redh.	Fabaceae	0	0	0	0	0	0	0	0	0
Eriosema glomeratum (Guill. & Perr.) Hook.f.	Fabaceae	1	0	0	0	0	0	0	0	0
Eriosema griseum Baker	Fabaceae	1	0	0	0	0	0	0	0	0
Eriosema macrostipulum Baker f.	Fabaceae	0	0	0	0	0	0	0	0	0
Eriosema molle Hutch. ex Milne-Redh.	Fabaceae	0	0	0	0	0	0	0	0	0
Eriosema pellegrinii Tisser.	Fabaceae	0	0	0	0	0	0	0	0	0
Eriosema psoraloides (Lam.) G.Don	Fabaceae	1	0	0	0	0	0	0	0	1
Eriosema pulcherrimum Taub.	Fabaceae	0	1	0	0	0	0	1	0	0
Eriosema sacleuxii Tisser.	Fabaceae	0	0	0	0	0	0	0	0	0
Eriospermum flagelliforme (Baker) J.C.Manning	Asparagaceae	0	0	0	0	0	0	0	0	0
Erythrina senegalensis A.DC.	Fabaceae	1	0	1	0	0	0	1	1	0
Erythrina sigmoidea Hua	Fabaceae	0	0	0	0	0	0	0	0	0
Erythrophleum africanum (Welw. ex Benth.) Harms	Fabaceae	1	0	0	1	1	1	0	0	0
Erythrophleum suaveolens (Guill. & Perr.) Brenan	Fabaceae	1	0	0	1	1	1	0	0	0
Erythroxylum emarginatum Thonn.	Erythroxylaceae	0	0	0	0	0	0	0	0	0
Ethulia conyzoides L.f.	Asteraceae	0	0	0	0	0	0	0	0	0
Eucalyptus camaldulensis Dehnh.	Myrtaceae	1	1	1	1	1	1	0	0	0
Eucalyptus torreliana F.Muell.	Myrtaceae	0	0	0	0	1	0	0	0	0
Euclasta condylotricha (Hochst. ex Steud.) Stapf	Poaceae	0	0	1	0	0	0	0	0	0
Eugenia nigerina A.Chev.	Myrtaceae	0	0	0	0	0	0	0	0	0
Eulophia angolensis (Rchb.f.) Summerh.	Orchidaceae	0	0	0	0	0	0	0	0	0
Eulophia guineensis Lindl.	Orchidaceae	0	0	0	0	0	0	1	0	0
Eulophia juncifolia Summerh.	Orchidaceae	0	0	0	0	0	0	0	0	0
Euphorbia baga A.Chev.	Euphorbiaceae	0	0	0	0	0	0	0	0	0
Euphorbia balsamifera Aiton	Euphorbiaceae	1	1	1	0	1	0	0	1	0
Euphorbia convolvuloides Hochst. ex Benth.	Euphorbiaceae	1	0	0	0	0	0	0	0	0
Euphorbia cotinifolia L.	Euphorbiaceae	0	0	0	0	0	0	1	0	0
Euphorbia forskalii J.Gay	Euphorbiaceae	1	0	0	0	0	0	0	0	0
Euphorbia glomerifera (Millsp.) L.C.Wheeler	Euphorbiaceae	0	0	0	0	0	0	0	0	0
Euphorbia heterophylla L.	Euphorbiaceae	1	0	0	0	0	0	0	0	0
Euphorbia hirta L.	Euphorbiaceae	1	0	0	0	0	0	0	0	0
Euphorbia hypericifolia L.	Euphorbiaceae	0	0	0	0	0	0	0	0	0
Euphorbia hyssopifolia L.	Euphorbiaceae	1	0	0	0	0	0	0	0	0
Euphorbia inaequilatera Sond.	Euphorbiaceae	0	0	0	0	0	0	0	0	0
Euphorbia kerstingii Pax	Euphorbiaceae	0	0	0	0	0	0	0	0	0
Euphorbia macrophylla Pax	Euphorbiaceae	0	0	0	0	0	0	0	0	0
Euphorbia paganorum A.Chev.	Euphorbiaceae	1	0	0	0	0	0	0	0	0
Euphorbia poissoni Pax	Euphorbiaceae	1	0	0	0	1	0	0	0	0
Euphorbia polycnemoides Hochst. ex Boiss.	Euphorbiaceae	1	0	0	0	0	0	0	0	0
Euphorbia prostrata Aiton	Euphorbiaceae	1	0	0	0	0	0	0	0	0
Euphorbia pulcherrima Willd. ex Klotzsch	Euphorbiaceae	0	0	0	0	0	0	0	0	0
Euphorbia scordifolia Jacq.	Euphorbiaceae	0	0	1	0	0	0	0	0	0
Euphorbia serpens Kunth	Euphorbiaceae	0	0	0	0	0	0	0	0	0
Euphorbia sudanica A.Chev.	Euphorbiaceae	1	0	0	0	0	0	0	0	0
Euphorbia thymifolia L.	Euphorbiaceae	1	0	0	0	0	0	0	0	0
Euphorbia tirucalli L.	Euphorbiaceae	0	0	0	0	0	0	0	0	0
Euphorbia unispina N.E.Br.	Euphorbiaceae	1	0	0	0	0	0	1	0	0
Euploca ovalifolia (Forssk.) Diane & Hilger	Boraginaceae	1	0	0	0	0	0	0	0	0
Euploca strigosa (Willd.) Diane & Hilger	Boraginaceae	1	0	0	0	0	0	0	0	0
Evolvulus alsinoides (L.) L.	Convolvulaceae	1	0	0	0	0	0	0	0	0
Evolvulus nummularius (L.) L.	Convolvulaceae	0	0	0	0	0	0	0	0	0
Excoecaria grahamii Stapf	Euphorbiaceae	1	0	0	0	0	0	0	0	0
Excoecaria guineensis (Benth.) Müll.Arg.	Euphorbiaceae	0	0	0	0	0	0	0	0	0
Fadogia agrestis Schweinf. ex Hiern	Rubiaceae	1	0	1	1	1	0	0	0	0
Fadogia andersonii Robyns	Rubiaceae	0	0	0	0	0	0	0	0	0
Fadogia cienkowskii Schweinf.	Rubiaceae	0	0	0	0	0	0	0	0	0
Fadogia erythrophloea (K.Schum. & K.Krause) Hutch. & Dalziel	Rubiaceae	1	0	0	0	0	0	0	0	0
Fadogia pobeguinii Pobeg.	Rubiaceae	0	0	0	0	0	0	0	0	0
Fadogia tetraquetra K.Krause	Rubiaceae	0	0	0	0	0	0	0	0	0
Faidherbia albida (Delile) A.Chev.	Fabaceae	1	1	1	1	1	1	0	1	0
Farsetia stenoptera Hochst.	Brassicaceae	0	0	0	0	0	0	0	0	0
Feretia apodanthera Delile	Rubiaceae	1	1	1	1	1	0	0	0	1
Ficus abutilifolia (Miq.) Miq.	Moraceae	1	1	0	1	0	0	0	1	0
Ficus artocarpoides Warb.	Moraceae	0	0	0	0	0	0	0	0	0
Ficus asperifolia Miq.	Moraceae	1	1	0	1	1	1	0	0	0
Ficus capreifolia Delile	Moraceae	1	1	0	0	1	1	0	0	0
Ficus carica L.	Moraceae	0	0	0	0	0	0	0	0	0
Ficus cordata Thunb.	Moraceae	1	0	0	0	0	0	1	0	0
Ficus craterostoma Warb. ex Mildbr. & Burret	Moraceae	0	0	0	0	0	0	0	0	0
Ficus dicranostyla Mildbr.	Moraceae	1	1	0	0	0	0	0	0	0
Ficus elasticoides De Wild.	Moraceae	0	0	0	0	0	0	0	0	0
Ficus exasperata Vahl	Moraceae	0	0	0	0	0	0	0	0	0
Ficus glumosa Delile	Moraceae	1	1	1	1	1	1	0	0	1
Ficus ingens (Miq.) Miq.	Moraceae	1	1	1	1	0	0	0	0	0
Ficus lutea Vahl	Moraceae	0	0	0	0	0	0	0	0	0
Ficus natalensis Hochst.	Moraceae	1	1	0	0	1	0	0	1	0
Ficus ovata Vahl	Moraceae	1	1	0	1	0	0	0	1	0
Ficus platyphylla Delile	Moraceae	1	1	1	1	1	1	0	0	0
Ficus polita Vahl	Moraceae	1	1	0	1	0	0	0	1	0
Ficus populifolia Vahl	Moraceae	0	0	0	0	0	0	0	0	0
Ficus scott-elliotii Mildbr. & Burret	Moraceae	0	0	0	0	0	0	0	0	0
Ficus sur Forssk.	Moraceae	1	1	0	0	1	1	0	1	1
Ficus sycomorus L.	Moraceae	1	1	1	1	1	1	0	1	0
Ficus thonningii Blume	Moraceae	1	1	1	1	1	1	0	0	0
Ficus trichopoda Baker	Moraceae	1	1	0	1	1	0	0	1	0
Ficus umbellata Vahl	Moraceae	1	1	0	1	0	1	0	0	0
Ficus vallis-choudae Delile	Moraceae	1	1	0	1	0	0	0	0	0
Ficus vogeliana (Miq.) Miq.	Moraceae	1	1	0	0	0	1	0	1	0
Fimbristylis alboviridis C.B.Clarke	Cyperaceae	0	0	0	0	0	0	0	0	0
Fimbristylis barteri Boeckeler	Cyperaceae	0	0	0	0	0	0	0	0	0
Fimbristylis bisumbellata (Forssk.) Bubani	Cyperaceae	0	0	0	0	0	0	0	0	0
Fimbristylis debilis Steud.	Cyperaceae	0	0	0	0	0	0	0	0	0
Fimbristylis dichotoma (L.) Vahl	Cyperaceae	0	0	0	0	0	0	0	0	0
Fimbristylis ferruginea (L.) Vahl	Cyperaceae	0	0	0	0	0	0	0	0	0
Fimbristylis littoralis Gand.	Cyperaceae	0	0	0	0	0	0	0	0	0
Fimbristylis microcarya F.Muell.	Cyperaceae	0	0	0	0	0	0	0	0	0
Fimbristylis pilosa (Poir.) Vahl	Cyperaceae	0	0	0	0	0	0	0	0	0
Fimbristylis quinquangularis (Vahl) Kunth	Cyperaceae	0	0	0	0	0	0	0	0	0
Fimbristylis scabrida Schumach.	Cyperaceae	0	0	0	0	0	0	0	0	0
Fimbristylis striolata Napper	Cyperaceae	0	0	0	0	0	0	0	0	0
Flabellaria paniculata Cav.	Malpighiaceae	1	0	0	0	0	0	0	0	0
Flacourtia indica (Burm.f.) Merr.	Salicaceae	1	1	0	0	1	0	0	0	0
Flemingia faginea (Guill. & Perr.) Baker	Fabaceae	1	0	0	0	0	0	0	0	1
Floscopa africana (P.Beauv.) C.B.Clarke	Commelinaceae	0	0	0	0	0	0	0	0	0
Floscopa axillaris (Poir.) C.B.Clarke	Commelinaceae	0	0	0	0	0	0	0	0	0
Floscopa flavida C.B.Clarke	Commelinaceae	0	0	0	0	0	0	0	0	0
Floscopa glomerata (Willd. ex Schult. & Schult.f.) Hassk.	Commelinaceae	0	0	0	0	0	0	0	0	0
Flueggea virosa (Roxb. ex Willd.) Voigt	Phyllanthaceae	1	1	1	1	1	0	0	0	0
Fuirena ciliaris (L.) Roxb.	Cyperaceae	0	0	0	0	0	0	0	0	0
Fuirena leptostachya Oliv.	Cyperaceae	0	0	0	0	0	0	0	0	0
Fuirena stricta Steud.	Cyperaceae	0	0	0	0	0	0	0	0	0
Fuirena umbellata Rottb.	Cyperaceae	1	0	0	0	0	0	0	0	0
Gaertnera paniculata Benth.	Rubiaceae	0	0	0	0	0	0	0	0	0
Garcinia livingstonei T.Anderson	Clusiaceae	0	1	0	0	0	0	0	0	0
Garcinia ovalifolia Oliv.	Clusiaceae	0	0	0	0	0	0	0	0	0
Gardenia aqualla Stapf & Hutch.	Rubiaceae	1	1	1	1	1	0	0	1	1
Gardenia erubescens Stapf & Hutch.	Rubiaceae	1	1	1	1	1	1	0	0	1
Gardenia imperialis K.Schum.	Rubiaceae	1	0	0	0	0	0	0	0	0
Gardenia nitida Hook.	Rubiaceae	0	0	0	0	0	0	0	0	0
Gardenia sokotensis Hutch.	Rubiaceae	1	0	1	0	1	1	0	0	0
Gardenia ternifolia Schumach. & Thonn.	Rubiaceae	1	1	1	1	1	1	0	0	1
Genlisea africana Oliv.	Lentibulariaceae	0	0	0	0	0	0	0	0	0
Geophila repens (L.) I.M.Johnst.	Rubiaceae	0	0	0	0	0	0	0	0	0
Gilletiodendron glandulosum (Portères) J.Léonard	Fabaceae	0	0	0	0	0	0	0	0	0
Gisekia pharnaceoides L.	Gisekiaceae	0	0	1	0	0	0	0	0	0
Gladiolus atropurpureus Baker	Iridaceae	0	0	0	0	0	0	0	0	0
Gladiolus dalenii Van Geel	Iridaceae	0	0	0	0	0	0	0	0	0
Gladiolus gregarius Welw. ex Baker	Iridaceae	1	0	0	0	0	0	0	0	0
Gladiolus oligophlebius Baker	Iridaceae	0	0	0	0	0	0	0	0	0
Glinus lotoides L.	Molluginaceae	1	0	0	0	0	0	0	0	0
Glinus oppositifolius (L.) Aug.DC.	Molluginaceae	0	0	0	0	0	0	0	0	0
Glinus radiatus (Ruíz & Pav.) Rohrb.	Molluginaceae	0	0	0	0	0	0	0	0	0
Gliricidia sepium (Jacq.) Walp.	Fabaceae	1	0	1	1	1	1	1	0	0
Gloriosa simplex L.	Colchicaceae	0	0	0	0	0	0	0	0	0
Gloriosa superba L.	Colchicaceae	1	0	0	0	0	1	1	0	0
Glossonema boveanum (Decne.) Decne.	Apocynaceae	1	1	0	0	0	0	0	0	0
Gmelina arborea Roxb.	Lamiaceae	1	0	1	0	1	0	1	0	0
Gnidia kraussiana Meisn.	Thymelaeaceae	1	0	0	0	0	0	0	0	0
Gomphrena celosioides Mart.	Amaranthaceae	1	0	0	0	0	0	0	0	0
Gomphrena globosa L.	Amaranthaceae	1	1	0	0	0	0	1	0	0
Gongronema latifolium Benth.	Apocynaceae	1	0	0	0	0	0	0	0	0
Gongronema obscurum Bullock	Apocynaceae	0	0	0	0	0	0	0	0	0
Gossypium anomalum Wawra ex Wawra & Peyr.	Malvaceae	0	0	0	0	0	0	0	0	0
Gossypium barbadense L.	Malvaceae	0	0	0	0	0	0	0	0	0
Gossypium herbaceum L.	Malvaceae	0	0	0	0	0	0	0	0	0
Gossypium hirsutum L.	Malvaceae	0	1	0	0	0	0	0	0	0
Grangea ceruanoides Cass.	Asteraceae	0	0	0	0	0	0	0	0	0
Grangea maderaspatana (L.) Desf.	Asteraceae	1	0	0	0	0	0	0	0	0
Grewia barteri Burret	Malvaceae	0	1	0	0	1	1	0	0	0
Grewia bicolor Juss.	Malvaceae	1	1	1	1	1	1	0	0	0
Grewia carpinifolia Juss.	Malvaceae	1	1	0	0	0	0	0	0	0
Grewia cissoides Hutch. & Dalziel	Malvaceae	1	1	0	0	0	0	0	0	0
Grewia flavescens Juss.	Malvaceae	1	1	1	1	1	1	0	0	1
Grewia lasiodiscus K.Schum.	Malvaceae	1	1	0	0	1	1	0	0	0
Grewia mollis Juss.	Malvaceae	1	1	0	0	1	1	0	1	0
Grewia tenax (Forssk.) Fiori	Malvaceae	1	1	1	1	0	0	0	0	0
Grewia villosa Willd.	Malvaceae	1	1	1	1	1	1	0	0	0
Guibourtia copallifera Benn.	Fabaceae	1	0	0	1	1	1	0	0	0
Guiera senegalensis J.F.Gmel.	Combretaceae	1	1	1	1	1	1	0	0	1
Gymnema sylvestre (Retz.) Schult.	Apocynaceae	1	1	0	0	0	0	0	0	0
Gymnosporia senegalensis (Lam.) Loes.	Celastraceae	1	1	1	1	1	1	0	0	1
Habenaria armatissima Rchb.f.	Orchidaceae	0	0	0	0	0	0	0	0	0
Habenaria bongensium Rchb.f.	Orchidaceae	0	0	0	0	0	0	0	0	0
Habenaria ichneumonea (Sw.) Lindl.	Orchidaceae	0	0	0	0	0	0	0	0	0
Habenaria lecardii Kraenzl.	Orchidaceae	0	0	0	0	0	0	0	0	0
Habenaria longirostris Summerh.	Orchidaceae	0	0	0	0	0	0	0	0	0
Habenaria procera (Sw. ex Pers.) Lindl.	Orchidaceae	0	0	0	0	0	1	0	0	0
Habenaria zambesina Rchb. f.	Orchidaceae	0	0	0	0	0	0	0	0	0
Hackelochloa granularis (L.) Kuntze	Poaceae	0	0	1	0	0	0	0	0	0
Haematostaphis barteri Hook.f.	Anacardiaceae	1	1	0	0	0	0	0	0	0
Harungana madagascariensis Lam. ex Poir.	Hypericaceae	0	0	0	0	0	0	0	0	0
Haumaniastrum caeruleum (Oliv.) P.A.Duvign. & Plancke	Lamiaceae	0	0	0	0	0	0	0	0	0
Heliotropium bacciferum Forssk.	Boraginaceae	1	0	0	0	0	0	0	0	0
Heliotropium crispum Desf.	Boraginaceae	1	0	0	0	0	0	0	0	0
Heliotropium indicum L.	Boraginaceae	1	0	0	0	0	0	0	0	0
Heliotropium zeylanicum (Burm.f.) Lam.	Boraginaceae	1	1	0	0	0	0	0	0	0
Herderia truncata Cass.	Asteraceae	0	0	0	0	0	0	0	0	0
Hermannia tigrensis Hochst. ex A.Rich.	Malvaceae	0	0	0	0	0	0	0	0	0
Heteranthera callifolia Rchb. ex Kunth	Pontederiaceae	0	0	0	0	0	0	0	0	0
Heteropogon contortus (L.) Roem. & Schult.	Poaceae	1	0	1	0	1	1	0	0	0
Heteropogon melanocarpus (Elliott) Benth.	Poaceae	0	0	1	0	0	0	0	0	0
Hexalobus monopetalus (A.Rich.) Engl. & Diels	Annonaceae	1	1	1	1	1	1	0	0	0
Hibiscus articulatus Hochst. ex A.Rich.	Malvaceae	0	0	0	0	0	0	0	0	0
Hibiscus cannabinus L.	Malvaceae	1	1	0	0	0	0	0	0	0
Hibiscus congestiflorus Hochr.	Malvaceae	0	0	0	0	0	0	0	0	0
Hibiscus diversifolius Jacq.	Malvaceae	0	0	0	0	0	0	0	0	0
Hibiscus gourmania Hutch. & Dalziel	Malvaceae	0	0	0	0	0	0	0	0	0
Hibiscus lobatus (Murray) Kuntze	Malvaceae	0	0	0	0	0	0	0	0	0
Hibiscus longisepalus Hochr.	Malvaceae	0	0	0	0	0	0	0	0	0
Hibiscus mechowii Garcke	Malvaceae	0	0	0	0	0	0	0	0	0
Hibiscus micranthus L.f.	Malvaceae	0	0	0	0	0	0	0	0	0
Hibiscus owariensis P.Beauv.	Malvaceae	0	0	0	0	0	0	0	0	0
Hibiscus panduriformis Burm.f.	Malvaceae	0	0	0	0	0	0	0	0	0
Hibiscus physaloides Guill. & Perr.	Malvaceae	0	0	0	0	0	0	0	0	0
Hibiscus rosa-sinensis L.	Malvaceae	0	0	0	0	0	0	1	0	0
Hibiscus rostellatus Guill. & Perr.	Malvaceae	1	1	0	0	0	0	0	0	0
Hibiscus sabdariffa L.	Malvaceae	1	1	0	0	0	0	0	0	0
Hibiscus schizopetalus (Mast.) Hook.f.	Malvaceae	0	0	0	0	0	0	0	0	0
Hibiscus scotellii Baker f.	Malvaceae	1	1	0	0	1	0	0	0	0
Hibiscus sidiformis Baill.	Malvaceae	0	0	0	0	0	0	0	0	0
Hibiscus squamosus Hochr.	Malvaceae	0	0	0	0	0	0	0	0	0
Hibiscus sterculiifolius (Guill. & Perr.) Steud.	Malvaceae	0	0	0	0	0	0	0	0	0
Hibiscus trionum L.	Malvaceae	0	0	0	0	0	0	0	0	0
Hibiscus whytei Stapf	Malvaceae	0	0	0	0	0	0	0	0	0
Holarrhena floribunda (G.Don) T.Durand & Schinz	Apocynaceae	1	0	0	0	0	0	1	1	1
Hoslundia opposita Vahl	Lamiaceae	1	1	0	0	0	0	0	0	0
Hybanthus enneaspermus (L.) F.Muell.	Violaceae	1	0	0	0	0	0	0	0	0
Hydrolea floribunda Kotschy & Peyr.	Hydroleaceae	0	0	0	0	0	0	0	0	0
Hydrolea macrosepala A.W.Benn.	Hydroleaceae	0	0	0	0	0	0	0	0	0
Hydrolea palustris (Aubl.) Raeusch.	Hydroleaceae	0	0	0	0	0	0	0	0	0
Hygrophila africana (T.Anderson) Heine	Acanthaceae	0	0	0	0	0	0	0	0	0
Hygrophila auriculata (Schumach.) Heine	Acanthaceae	1	1	0	0	0	0	0	0	0
Hygrophila niokoloensis Berhaut	Acanthaceae	0	0	0	0	0	0	0	0	0
Hygrophila odora (Nees) T.Anderson	Acanthaceae	0	0	0	0	0	0	0	0	0
Hygrophila pobeguinii Benoist	Acanthaceae	0	0	0	0	0	0	0	0	0
Hygrophila senegalensis (Nees) T.Anderson	Acanthaceae	1	0	0	0	0	0	0	0	0
Hymenocardia acida Tul.	Phyllanthaceae	1	1	1	1	1	1	0	0	0
Hymenocardia heudelotii Müll.Arg.	Phyllanthaceae	0	0	0	0	0	0	0	1	0
Hymenocardia lyrata Tul.	Phyllanthaceae	0	0	0	0	0	0	0	0	0
Hyparrhenia bagirmica (Stapf) Stapf	Poaceae	0	0	0	0	0	0	0	0	0
Hyparrhenia barteri (Hack.) Stapf	Poaceae	0	0	1	0	0	0	0	0	0
Hyparrhenia bracteata (Humb. & Bonpl. ex Willd.) Stapf	Poaceae	0	0	0	0	0	0	0	0	0
Hyparrhenia cyanescens (Stapf) Stapf	Poaceae	0	0	1	0	1	0	0	0	0
Hyparrhenia diplandra (Hack.) Stapf	Poaceae	0	0	1	0	1	0	0	0	0
Hyparrhenia exarmata (Stapf) Stapf	Poaceae	0	0	0	0	0	0	0	0	0
Hyparrhenia filipendula (Hochst.) Stapf	Poaceae	0	0	0	0	0	0	0	0	0
Hyparrhenia glabriuscula (Hochst. ex A.Rich.) Stapf	Poaceae	0	0	1	0	0	0	0	0	0
Hyparrhenia involucrata Stapf	Poaceae	1	0	1	0	1	0	0	0	0
Hyparrhenia rudis Stapf	Poaceae	0	0	1	0	0	0	0	0	0
Hyparrhenia rufa (Nees) Stapf	Poaceae	0	0	1	0	1	1	0	0	0
Hyparrhenia smithiana (Hook.f.) Stapf	Poaceae	0	0	1	0	0	0	0	0	0
Hyparrhenia subplumosa Stapf	Poaceae	0	0	1	0	0	0	0	0	0
Hyparrhenia violascens (Stapf) Clayton	Poaceae	0	0	0	0	0	0	0	0	0
Hyparrhenia welwitschii (Rendle) Stapf	Poaceae	0	0	1	0	0	0	0	0	0
Hyperthelia dissoluta (Nees ex Steud.) Clayton	Poaceae	0	0	1	0	1	1	0	0	0
Hyphaene thebaica (L.) Mart.	Arecaceae	1	1	1	1	1	0	1	0	0
Hypoestes aristata (Vahl) Sol. ex Roem. & Schult.	Acanthaceae	0	0	0	0	0	1	0	0	0
Hypoestes cancellata Nees	Acanthaceae	0	0	0	0	0	0	0	0	0
Hypoestes forskaolii (Vahl) R.Br.	Acanthaceae	0	0	0	0	0	0	0	0	0
Hypoestes strobilifera S.Moore	Acanthaceae	0	0	0	0	0	0	0	0	0
Hyptis lanceolata Poir.	Lamiaceae	1	0	0	0	0	0	0	0	0
Hyptis spicigera Lam.	Lamiaceae	1	1	0	0	0	0	0	0	0
Hyptis suaveolens Poit.	Lamiaceae	1	0	0	0	0	0	0	0	0
Imperata cylindrica (L.) Raeusch.	Poaceae	1	1	1	0	1	1	1	0	0
Indigofera aspera Perr. ex DC.	Fabaceae	0	0	0	0	0	0	0	0	0
Indigofera barteri Hutch. & Dalziel	Fabaceae	0	0	0	0	0	0	0	0	0
Indigofera berhautiana J.B.Gillett	Fabaceae	0	0	0	0	0	0	0	0	0
Indigofera bracteolata DC.	Fabaceae	1	0	1	0	0	0	0	0	0
Indigofera capitata Kotschy	Fabaceae	1	0	1	0	0	0	0	0	0
Indigofera colutea (Burm.f.) Merr.	Fabaceae	1	0	0	0	0	0	0	0	0
Indigofera congesta Welw. ex Baker	Fabaceae	1	0	0	0	0	0	0	0	0
Indigofera congolensis De Wild. & T.Durand	Fabaceae	0	0	0	0	0	0	0	0	0
Indigofera conjugata Baker	Fabaceae	0	0	0	0	0	1	0	0	0
Indigofera costata Guill. & Perr.	Fabaceae	0	0	0	0	0	0	0	0	0
Indigofera dendroides Jacq.	Fabaceae	1	0	1	0	0	0	0	0	0
Indigofera diphylla Vent.	Fabaceae	1	0	1	0	0	0	0	0	0
Indigofera fulvopilosa Brenan	Fabaceae	1	0	0	0	0	0	0	0	0
Indigofera geminata Baker	Fabaceae	0	0	1	0	0	0	0	0	0
Indigofera hirsuta L.	Fabaceae	1	0	1	0	0	0	0	0	0
Indigofera hochstetteri Baker	Fabaceae	0	0	0	0	0	0	0	0	0
Indigofera kerstingii Harms	Fabaceae	0	0	0	0	0	0	0	0	0
Indigofera leprieurii Baker f.	Fabaceae	0	0	0	0	0	0	0	0	0
Indigofera leptoclada Harms	Fabaceae	1	0	0	0	0	0	0	0	0
Indigofera macrocalyx Guill. & Perr.	Fabaceae	1	0	0	0	0	0	0	0	0
Indigofera macrophylla Schumach. & Thonn.	Fabaceae	1	0	0	0	0	0	0	0	0
Indigofera microcarpa Desv.	Fabaceae	0	0	0	0	0	0	0	0	0
Indigofera nigricans Vahl ex Pers.	Fabaceae	0	0	0	0	0	0	0	0	0
Indigofera nigritana Hook.f.	Fabaceae	1	0	0	0	0	0	0	0	0
Indigofera nummulariifolia (L.) Livera ex Alston	Fabaceae	0	0	1	0	0	0	0	0	0
Indigofera oblongifolia Forssk.	Fabaceae	0	0	0	0	0	0	0	0	0
Indigofera omissa J.B.Gillett	Fabaceae	0	0	0	0	0	0	0	0	0
Indigofera oubanguiensis Tisser.	Fabaceae	0	0	0	0	0	0	0	0	0
Indigofera paniculata Vahl ex Pers.	Fabaceae	1	0	1	0	0	0	0	0	0
Indigofera pilosa Poir.	Fabaceae	0	0	1	0	0	0	0	0	0
Indigofera polysphaera Baker	Fabaceae	0	0	0	0	0	0	0	0	0
Indigofera prieureana Guill. & Perr.	Fabaceae	0	0	0	0	0	0	0	0	0
Indigofera pulchra Willd.	Fabaceae	1	0	1	0	1	0	0	0	0
Indigofera secundiflora Poir.	Fabaceae	0	0	1	0	0	0	0	0	0
Indigofera senegalensis Lam.	Fabaceae	0	0	1	0	0	0	0	0	0
Indigofera sessiliflora DC.	Fabaceae	0	0	0	0	0	0	0	0	0
Indigofera simplicifolia Lam.	Fabaceae	1	0	0	0	0	1	0	0	0
Indigofera spicata Forssk.	Fabaceae	0	0	1	0	0	0	0	0	0
Indigofera stenophylla Guill. & Perr.	Fabaceae	1	0	0	0	0	0	0	0	0
Indigofera strobilifera (Hochst.) Hochst. ex Baker	Fabaceae	0	0	0	0	0	0	0	0	0
Indigofera suffruticosa Mill.	Fabaceae	1	0	0	0	0	1	0	0	0
Indigofera terminalis Baker	Fabaceae	0	0	0	0	0	0	0	0	0
Indigofera tetrasperma Vahl ex Pers.	Fabaceae	0	0	0	0	0	0	0	0	0
Indigofera tinctoria L.	Fabaceae	1	0	1	0	0	0	0	0	0
Indigofera trichopoda Lepr. ex Guill. & Perr.	Fabaceae	0	0	0	0	0	0	0	0	0
Indigofera trita L.f.	Fabaceae	0	0	0	0	0	0	0	0	0
Iphigenia pauciflora Martelli	Colchicaceae	0	0	0	0	0	0	0	0	0
Ipomoea aquatica Forssk.	Convolvulaceae	1	1	0	0	0	0	0	0	0
Ipomoea argentaurata Hallier f.	Convolvulaceae	0	0	0	0	0	0	0	0	0
Ipomoea asarifolia (Desr.) Roem. & Schult.	Convolvulaceae	1	0	0	0	0	0	0	0	0
Ipomoea barteri Baker	Convolvulaceae	0	0	0	0	0	0	0	0	0
Ipomoea batatas (L.) Lam.	Convolvulaceae	1	1	1	0	0	0	0	0	0
Ipomoea blepharophylla Hallier f.	Convolvulaceae	0	0	0	0	0	0	0	0	0
Ipomoea cairica (L.) Sweet	Convolvulaceae	0	0	0	0	0	0	0	0	0
Ipomoea carnea Jacq.	Convolvulaceae	0	0	0	0	0	0	1	0	0
Ipomoea chrysochaetia Hallier.f.	Convolvulaceae	0	0	0	0	0	0	0	1	0
Ipomoea coptica (L.) Roth ex Roem. & Schult.	Convolvulaceae	0	0	0	0	0	0	0	0	0
Ipomoea coscinosperma Hochst. ex Choisy	Convolvulaceae	0	1	0	0	0	0	0	0	0
Ipomoea dichroa Choisy	Convolvulaceae	0	0	1	0	0	0	0	0	0
Ipomoea eriocarpa R.Br.	Convolvulaceae	1	1	0	0	0	0	0	0	0
Ipomoea heterotricha Didr.	Convolvulaceae	0	0	0	0	0	0	0	0	0
Ipomoea involucrata P.Beauv.	Convolvulaceae	1	0	0	0	0	0	0	0	0
Ipomoea kotschyana Hochst. ex Choisy	Convolvulaceae	0	0	0	0	0	0	0	0	0
Ipomoea marginata (Desr.) Verdc.	Convolvulaceae	0	0	0	0	0	0	0	0	0
Ipomoea mauritiana Jacq.	Convolvulaceae	1	0	0	0	0	0	0	0	0
Ipomoea nil (L.) Roth	Convolvulaceae	0	0	0	0	0	0	0	0	0
Ipomoea obscura (L.) Ker Gawl.	Convolvulaceae	0	0	0	0	0	0	0	0	0
Ipomoea ochracea (Lindl.) G.Don	Convolvulaceae	0	0	0	0	0	0	0	0	0
Ipomoea pes-tigridis L.	Convolvulaceae	0	0	0	0	0	0	0	0	0
Ipomoea pileata Roxb.	Convolvulaceae	0	0	0	0	0	0	0	0	0
Ipomoea quamoclit L.	Convolvulaceae	0	0	0	0	0	0	0	0	0
Ipomoea rubens Choisy	Convolvulaceae	0	0	0	0	0	0	0	0	0
Ipomoea setifera Poir.	Convolvulaceae	0	0	1	0	0	0	0	0	0
Ipomoea triloba L.	Convolvulaceae	0	0	0	0	0	0	0	0	0
Ipomoea turbinata Lag.	Convolvulaceae	0	0	0	0	0	0	1	0	0
Ipomoea vagans Baker	Convolvulaceae	0	0	1	0	0	0	0	0	0
Ipomoea verbascoidea Choisy	Convolvulaceae	0	0	0	0	0	0	0	0	0
Ipomoea verticillata Forssk.	Convolvulaceae	0	0	0	0	0	0	0	0	0
Ischaemum afrum (J.F.Gmel.) Dandy	Poaceae	0	0	0	0	0	0	0	0	0
Ischaemum amethystinum J.-P.Lebrun	Poaceae	0	1	0	0	0	0	0	0	0
Ischaemum fasciculatum Brongn.	Poaceae	0	0	0	0	0	0	0	0	0
Ischaemum rugosum Salisb.	Poaceae	0	1	1	0	0	0	0	0	0
Isoberlinia doka Craib & Stapf	Fabaceae	1	1	1	1	1	0	0	1	0
Isoberlinia tomentosa (Harms) Craib & Stapf	Fabaceae	1	1	0	1	1	0	0	1	0
Isoetes jaegeri Pitot	Isoetaceae	0	0	0	0	0	0	0	0	0
Isoetes nigritiana A.Br. ex Kuhn	Isoetaceae	0	0	0	0	0	0	0	0	0
Isoetes schweinfurthii Baker	Isoetaceae	0	0	0	0	0	0	0	0	0
Ixora brachypoda DC.	Rubiaceae	0	0	0	0	0	0	0	0	0
Ixora javanica (Blume) DC.	Rubiaceae	0	0	0	0	0	0	1	0	0
Jacquemontia tamnifolia (L.) Griseb.	Convolvulaceae	0	0	0	0	0	0	0	0	0
Jasminum dichotomum Vahl	Oleaceae	1	1	0	0	0	0	1	0	0
Jasminum kerstingii Gilg & G.Schellenb.	Oleaceae	0	0	0	0	0	0	0	0	0
Jasminum obtusifolium Baker	Oleaceae	0	0	0	0	0	0	0	0	1
Jatropha curcas L.	Euphorbiaceae	1	0	0	0	1	1	0	0	1
Jatropha gossypiifolia L.	Euphorbiaceae	1	0	0	1	1	0	1	1	0
Jatropha integerrima Jacq.	Euphorbiaceae	0	0	0	0	0	0	1	0	0
Jatropha kamerunica Pax & K.Hoffm.	Euphorbiaceae	0	0	0	0	0	0	0	0	0
Justicia flava (Vahl) Vahl	Acanthaceae	0	0	0	0	0	0	0	0	0
Justicia insularis T.Anderson	Acanthaceae	0	0	0	0	0	0	0	0	0
Justicia ladanoides Lam.	Acanthaceae	0	1	0	0	0	0	0	0	0
Justicia striata (Klotzsch) Bullock	Acanthaceae	0	0	0	0	0	0	0	0	0
Justicia tenella (Nees) T.Anderson	Acanthaceae	0	0	0	0	0	0	0	0	0
Kalanchoe crenata (Andrews) Haw.	Crassulaceae	1	0	0	0	0	0	1	0	0
Kalanchoe lanceolata (Forssk.) Pers.	Crassulaceae	0	0	0	0	0	0	0	0	0
Kallstroemia pubescens (G.Don) Dandy	Zygophyllaceae	0	0	0	0	0	0	0	0	0
Keetia cornelia (Cham. & Schltdl.) Bridson	Rubiaceae	0	0	0	0	0	1	0	0	0
Keetia leucantha (K.Krause) Bridson	Rubiaceae	0	0	0	0	0	0	0	0	0
Keetia mannii (Hiern) Bridson	Rubiaceae	0	0	0	0	0	0	0	0	0
Keetia venosa (Oliv.) Bridson	Rubiaceae	1	1	0	0	0	0	0	0	0
Khaya grandifoliola C.DC.	Meliaceae	0	0	0	0	0	0	1	0	0
Khaya senegalensis (Desr.) A.Juss.	Meliaceae	1	1	1	1	1	1	1	1	1
Kigelia africana (Lam.) Benth.	Bignoniaceae	1	1	1	1	1	1	0	0	0
Kinghamia macrocephala (Oliv. & Hiern) C.Jeffrey	Asteraceae	0	0	0	0	0	0	0	0	0
Kinghamia nigritana (Benth.) C.Jeffrey	Asteraceae	0	0	0	0	0	0	0	0	0
Kohautia confusa (Hutch. & Dalziel) Bremek.	Rubiaceae	0	0	0	0	0	0	0	0	0
Kohautia grandiflora DC.	Rubiaceae	1	0	0	0	0	0	0	0	0
Kohautia tenuis (Bowdich) Mabb.	Rubiaceae	0	0	0	0	0	0	0	0	0
Kosteletzkya buettneri Gürke	Malvaceae	0	0	0	0	0	0	0	0	0
Kosteletzkya grantii (Mast.) Garcke	Malvaceae	0	0	0	0	0	0	0	0	0
Kyllinga bulbosa P.Beauv.	Cyperaceae	0	0	0	0	0	0	0	0	0
Kyllinga debilis C.B.Clarke	Cyperaceae	0	0	0	0	0	0	0	0	0
Kyllinga echinata S.S.Hooper	Cyperaceae	0	0	0	0	0	0	0	0	0
Kyllinga erecta Schumach.	Cyperaceae	0	0	0	0	0	0	0	0	0
Kyllinga odorata Vahl	Cyperaceae	1	0	0	0	0	0	0	0	0
Kyllinga pumila Michx.	Cyperaceae	1	0	0	0	0	0	0	0	0
Kyllinga robusta Boeckeler	Cyperaceae	0	0	0	0	0	0	0	0	0
Kyllinga squamulata Thonn. ex Vahl	Cyperaceae	0	0	0	0	0	0	0	0	0
Kyllinga tenuifolia Steud.	Cyperaceae	0	0	0	0	0	0	0	0	0
Kyllingiella microcephala (Steud.) R.W.Haines & Lye	Cyperaceae	0	0	0	0	0	0	0	0	0
Lablab purpureus (L.) Sweet.	Fabaceae	0	1	0	0	0	0	0	0	0
Lactuca inermis Forssk.	Asteraceae	1	0	0	0	0	0	0	0	0
Lactuca praevia C.D.Adams	Asteraceae	0	0	0	0	0	0	0	0	0
Lactuca sativa L.	Asteraceae	0	0	0	0	0	0	0	0	0
Lagarosiphon muscoides Harv.	Hydrocharitaceae	0	0	0	0	0	0	0	0	0
Lagenaria breviflora (Benth.) Roberty	Cucurbitaceae	0	0	0	0	0	0	1	0	0
Lagenaria siceraria (Molina) Standl.	Cucurbitaceae	1	1	0	0	0	1	0	0	0
Lagerstroemia indica L.	Lythraceae	0	0	0	0	0	0	1	0	0
Landolphia dulcis (Sabine) Pichon	Apocynaceae	1	1	0	0	0	0	0	0	0
Landolphia heudelotii A.DC.	Apocynaceae	1	1	0	0	0	1	0	1	0
Landolphia hirsuta (Hua) Pichon	Apocynaceae	0	1	0	0	0	0	0	0	0
Landolphia owariensis P.Beauv. (Forssk.) Schweinf.	Apocynaceae	0	0	0	0	0	0	0	0	0
Lannea acida A.Rich.	Anacardiaceae	1	1	1	1	1	1	0	1	0
Lannea barteri (Oliv.) Engl.	Anacardiaceae	1	1	1	1	1	1	0	0	0
Lannea egregia Engl. & K.Krause	Anacardiaceae	1	1	1	1	1	0	0	0	0
Lannea fruticosa (Hochst. ex A.Rich.) Engl.	Anacardiaceae	1	1	0	1	1	0	0	0	0
Lannea microcarpa Engl. & K.Krause	Anacardiaceae	1	1	1	1	1	1	0	1	0
Lannea velutina A.Rich.	Anacardiaceae	1	1	1	1	1	1	0	0	0
Lantana camara L.	Verbenaceae	1	0	0	0	0	0	1	0	0
Lantana ukambensis (Vatke) Verdc.	Verbenaceae	1	1	0	0	0	0	0	0	0
Laportea aestuans (L.) Chew	Urticaceae	1	1	0	0	0	0	0	0	0
Launaea brunneri (Webb) Amin ex Boulos	Asteraceae	0	0	0	0	0	0	0	0	0
Launaea intybacea (Jacq.) Beauverd	Asteraceae	0	0	0	0	0	0	0	0	0
Launaea nana (Baker) Chiov.	Asteraceae	0	0	0	0	0	0	0	0	0
Launaea taraxacifolia (Willd.) Amin ex C.Jeffrey	Asteraceae	0	1	0	0	0	0	0	0	0
Lawsonia inermis L.	Lythraceae	1	0	1	0	0	1	0	0	0
Lecaniodiscus cupanioides Planch.	Sapindaceae	1	0	0	0	0	1	0	0	0
Ledebouria sudanica (A.Chev.) Burg	Asparagaceae	0	0	0	0	0	0	0	0	0
Leea guineensis G.Don	Vitaceae	0	0	0	0	0	0	0	0	0
Leersia drepanothrix Stapf	Poaceae	0	0	0	0	0	0	0	0	0
Leersia hexandra Sw.	Poaceae	0	0	1	0	0	0	0	0	0
Lemna aequinoctialis Welw.	Araceae	0	0	0	0	0	0	0	0	0
Leonotis nepetifolia (L.) R.Br.	Lamiaceae	0	0	0	0	0	0	0	0	0
Lepidagathis alopecuroides (Vahl) R.Br. ex Griseb.	Acanthaceae	0	0	0	0	0	0	0	0	0
Lepidagathis anobrya Nees	Acanthaceae	1	0	0	0	0	0	0	0	0
Lepidagathis capituliformis Benoist	Acanthaceae	0	0	0	0	0	0	0	0	0
Lepidagathis collina (Endl.) Milne-Redh.	Acanthaceae	0	0	0	0	0	0	0	0	0
Lepidagathis hamiltoniana Wall.	Acanthaceae	0	0	0	0	0	0	0	0	0
Lepidagathis heudelotiana Nees	Acanthaceae	1	0	0	0	0	0	0	0	0
Lepidagathis sericea Benoist	Acanthaceae	0	0	0	0	0	0	0	0	0
Lepidium sativum L.	Brassicaceae	1	1	0	0	0	0	0	0	0
Lepistemon owariense (P.Beauv.) Hallier f.	Convolvulaceae	0	0	0	0	0	0	0	0	0
Leptadenia arborea (Forssk.) Schweinf.	Apocynaceae	0	0	0	0	0	0	0	0	0
Leptadenia hastata (Pers.) Decne.	Apocynaceae	1	1	1	0	0	0	0	0	1
Leptadenia pyrotechnica (Forssk.) Decne.	Apocynaceae	1	1	1	1	0	1	0	0	0
Leptochloa coerulescens Steud.	Poaceae	0	0	1	0	0	0	0	0	0
Leptoderris brachyptera (Benth.) Dunn	Fabaceae	0	0	0	0	0	0	0	0	0
Leptothrium senegalense (Kunth) Clayton	Poaceae	0	1	1	0	0	0	0	0	0
Leucaena leucocephala (Lam.) de Wit	Fabaceae	1	1	1	1	0	0	1	0	0
Leucas martinicensis (Jacq.) R.Br.	Lamiaceae	1	0	0	0	0	0	0	0	0
Limeum diffusum (J.Gay) Schinz	Limeaceae	0	0	0	0	0	0	0	0	0
Limeum pterocarpum (J.Gay) Heimerl	Limeaceae	0	0	0	0	0	0	0	0	0
Limeum viscosum (J.Gay) Fenzl	Limeaceae	0	0	1	0	0	0	0	0	0
Limnophila barteri Skan	Plantaginaceae	0	0	0	0	0	0	0	0	0
Limnophila dasyantha (Engl. & Gilg) Skan	Plantaginaceae	0	0	0	0	0	0	0	0	0
Limnophila indica (L.) Druce	Plantaginaceae	0	0	0	0	0	0	0	0	0
Limnophyton obtusifolium (L.) Miq.	Alismataceae	0	0	0	0	0	0	0	0	0
Lindernia diffusa (L.) Wettst.	Linderniaceae	0	0	0	0	0	0	0	0	0
Lindernia exilis Philcox	Linderniaceae	0	0	0	0	0	0	0	0	0
Lindernia parviflora (Roxb.) Haines	Linderniaceae	0	0	0	0	0	0	0	0	0
Lindernia schweinfurthii (Engl.) Dandy	Linderniaceae	0	0	0	0	0	0	0	0	0
Lindernia senegalensis (Benth.) Skan	Linderniaceae	0	0	0	0	0	0	0	0	0
Linzia nigritiana (Oliv. & Hiern) Isawumi	Asteraceae	1	0	0	0	0	0	0	0	0
Linzia purpurea (Sch.Bip. ex Walp.) Isawumi	Asteraceae	0	0	0	0	0	0	0	0	0
Lipocarpha albiceps Ridl.	Cyperaceae	0	0	0	0	0	0	0	0	0
Lipocarpha atra Ridl.	Cyperaceae	0	0	0	0	0	0	0	0	0
Lipocarpha chinensis (Osbeck) Kern	Cyperaceae	0	0	0	0	0	0	0	0	0
Lipocarpha filiformis (Vahl) Kunth	Cyperaceae	0	0	0	0	0	0	0	0	0
Lipocarpha gracilis Nees	Cyperaceae	0	0	0	0	0	0	0	0	0
Lipocarpha kernii (Raymond) Goetgh.	Cyperaceae	0	0	0	0	0	0	0	0	0
Lipocarpha prieuriana Steud.	Cyperaceae	0	0	0	0	0	0	0	0	0
Lippia chevalieri Moldenke	Verbenaceae	1	1	0	0	1	0	0	0	0
Lippia multiflora Moldenke	Verbenaceae	1	1	0	0	0	0	0	0	0
Litogyne gariepina (DC.) Anderb.	Asteraceae	0	0	0	0	0	0	0	0	0
Lobelia djurensis Engl. & Diels	Campanulaceae	0	0	0	0	0	0	0	0	0
Loeseneriella africana (Willd.) N.Hallé	Celastraceae	1	0	0	0	1	1	0	0	0
Lonchocarpus sericeus (Poir.) Kunth	Fabaceae	1	0	0	0	1	1	1	1	0
Lophira lanceolata Tiegh. ex Keay	Ochnaceae	1	1	0	1	1	0	0	1	0
Loudetia annua (Stapf) C.E.Hubb.	Poaceae	0	0	0	0	0	0	0	0	0
Loudetia arundinacea (A.Rich.) Steud.	Poaceae	0	0	0	0	1	0	0	0	0
Loudetia flavida (Stapf) C.E.Hubb.	Poaceae	0	0	0	0	0	0	0	0	0
Loudetia hordeiformis (Stapf) C.E.Hubb.	Poaceae	0	0	1	0	0	0	0	0	0
Loudetia kagerensis (K.Schum.) C.E.Hubb. ex Hutch.	Poaceae	0	0	0	0	0	0	0	0	0
Loudetia phragmitoides (Peter) C.E.Hubb.	Poaceae	0	0	0	0	0	1	0	0	0
Loudetia simplex (Nees) C.E.Hubb.	Poaceae	1	0	1	0	1	0	0	0	0
Loudetia togoensis (Pilg.) C.E.Hubb.	Poaceae	0	0	1	0	0	0	0	0	0
Loudetiopsis ambiens (K.Schum.) Conert	Poaceae	0	0	0	0	0	0	0	0	0
Loudetiopsis capillipes (C.E.Hubb.) Conert	Poaceae	0	0	0	0	0	0	0	0	0
Loudetiopsis chrysothrix (Nees) Conert	Poaceae	0	0	0	0	0	0	0	0	0
Loudetiopsis kerstingii (Pilg.) Conert	Poaceae	0	0	0	0	0	0	0	0	0
Loudetiopsis pobeguinii (Jacq.-Fél.) Clayton	Poaceae	0	0	0	0	0	0	0	0	0
Loudetiopsis scaettae (A.Camus) Clayton	Poaceae	0	0	0	0	0	0	0	0	0
Loudetiopsis thoroldii (C.E.Hubb.) J.B.Phipps	Poaceae	0	0	0	0	0	0	0	0	0
Loudetiopsis tristachyoides (Trin.) Conert	Poaceae	0	0	0	0	0	0	0	0	0
Ludwigia abyssinica A.Rich.	Onagraceae	0	0	0	0	0	0	0	0	0
Ludwigia adscendens (L.) Hara	Onagraceae	0	0	0	0	0	0	0	0	0
Ludwigia africana (Brenan) Hara	Onagraceae	0	0	0	0	0	0	0	0	0
Ludwigia decurrens Walter	Onagraceae	0	0	0	0	0	0	0	0	0
Ludwigia erecta (L.) Hara	Onagraceae	0	0	0	0	0	0	0	0	0
Ludwigia hyssopifolia (G.Don) Exell	Onagraceae	0	0	0	0	0	0	0	0	0
Ludwigia leptocarpa (Nutt.) H.Hara	Onagraceae	0	0	0	0	0	0	0	0	0
Ludwigia octovalvis (Jacq.) P.H.Raven	Onagraceae	0	0	0	0	0	0	0	1	0
Ludwigia perennis L.	Onagraceae	0	0	0	0	0	0	0	0	0
Ludwigia senegalensis (DC.) Troch.	Onagraceae	0	0	0	0	0	0	0	0	0
Ludwigia stenorraphe (Brenan) Hara	Onagraceae	0	0	0	0	0	0	0	0	0
Luffa acutangula (L.) M.Roem.	Cucurbitaceae	0	0	0	0	0	0	0	0	0
Luffa cylindrica (L.) M.Roem.	Cucurbitaceae	1	1	0	0	0	0	0	0	0
Lycopersicon esculentum Mill.	Solanaceae	1	1	0	0	0	0	0	0	0
Lycopodiella affinis (Bory) Pic. Serm.	Lycopodiaceae	0	0	0	0	0	0	0	0	0
Macaranga schweinfurthii Pax	Euphorbiaceae	0	0	0	0	0	0	0	0	0
Macledium sessiliflorum (Harv.) S.Ortiz	Asteraceae	1	0	0	0	0	0	0	0	0
Macroptilium atropurpureum (DC.) Urb.	Fabaceae	0	0	0	0	0	0	0	0	0
Macroptilium lathyroides (L.) Urb.	Fabaceae	0	0	0	0	0	0	0	0	0
Macrosphyra longistyla (DC.) Hiern	Rubiaceae	1	1	0	0	0	0	0	0	0
Macrotyloma africanum (R.Wilczek) Verdc.	Fabaceae	0	0	0	0	0	0	0	0	0
Macrotyloma biflorum (Schumach. & Thonn.) Hepper	Fabaceae	0	0	0	0	0	0	0	0	0
Macrotyloma geocarpum (Harms) Maréchal & Baudet	Fabaceae	0	1	0	0	0	0	0	0	0
Macrotyloma stenophyllum (Harms) Verdc.	Fabaceae	0	0	0	0	0	0	0	0	0
Maerua angolensis DC.	Capparaceae	1	1	1	1	0	1	1	0	0
Maerua crassifolia Forssk.	Capparaceae	1	1	1	1	1	1	0	0	0
Maerua de-waillyi Aubrév. & Pellegr.	Capparaceae	0	0	0	0	0	0	0	0	0
Maerua oblongifolia (Forssk.) A.Rich.	Capparaceae	0	0	0	0	0	0	0	0	0
Maerua pseudopetalosa (Gilg & Gilg-Ben.) DeWolf	Capparaceae	0	0	0	0	0	0	0	0	0
Malachra radiata (L.) L.	Malvaceae	0	0	0	0	0	0	0	0	0
Mallotus oppositifolius (Geiseler) Müll.Arg.	Euphorbiaceae	1	0	0	0	0	0	0	0	0
Malvastrum coromandelianum (L.) Garcke	Malvaceae	0	0	0	0	0	0	0	0	0
Mangifera indica L.	Anacardiaceae	1	1	1	1	1	1	0	0	0
Manihot esculenta Crantz	Euphorbiaceae	1	1	1	0	0	0	0	0	0
Manihot glaziovii Müll.Arg.	Euphorbiaceae	1	0	0	0	0	0	1	0	0
Manilkara multinervis (Baker) Dubard	Sapotaceae	1	0	0	1	1	0	0	0	0
Manilkara obovata (Sabine & G.Don) J.H.Hemsl.	Sapotaceae	1	0	0	1	1	0	0	0	0
Maranthes polyandra (Benth.) Prance	Chrysobalanaceae	1	1	0	1	1	1	0	0	0
Marantochloa purpurea (Ridl.) Milne-Redh.	Marantaceae	0	0	0	0	0	0	0	0	0
Margaritaria discoidea (Baill.) G.L.Webster	Phyllanthaceae	1	1	1	1	0	0	0	0	0
Mariscus cylindristachyus Steud.	Cyperaceae	0	0	0	0	0	0	0	0	0
Mariscus flabelliformis Kunth	Cyperaceae	0	0	0	0	0	0	0	0	0
Mariscus luridus C.B.Clarke	Cyperaceae	0	0	0	0	0	0	0	0	0
Mariscus schweinfurthii Chiov.	Cyperaceae	0	0	0	0	0	0	0	0	0
Mariscus squarrosus (L.) C.B.Clarke	Cyperaceae	0	0	0	0	0	0	0	0	0
Mariscus sumatrensis (Retz.) J.Raynal	Cyperaceae	0	0	0	0	0	0	0	0	0
Markhamia tomentosa (Benth.) K.Schum. ex Engl.	Bignoniaceae	1	0	0	0	0	1	1	1	0
Marsilea berhautii Tardieu	Marsileaceae	0	0	0	0	0	0	0	0	0
Marsilea distorta A.Br.	Marsileaceae	0	0	0	0	0	0	0	0	0
Marsilea gibba A.Br.	Marsileaceae	0	0	0	0	0	0	0	0	0
Marsilea minuta L.	Marsileaceae	0	1	0	0	0	0	0	0	0
Marsilea polycarpa Hook. & Grev.	Marsileaceae	0	0	0	0	0	0	0	0	0
Marsilea trichopoda A.Br.	Marsileaceae	0	0	0	0	0	0	0	0	0
Martynia annua L.	Martyniaceae	1	0	0	0	0	0	0	0	0
Melanthera abyssinica (Sch.Bip. ex A.Rich.) Vatke	Asteraceae	0	0	0	0	0	0	0	0	0
Melanthera elliptica O.Hoffm.	Asteraceae	0	0	0	0	0	0	0	0	0
Melanthera gambica Hutch. & Dalziel	Asteraceae	1	0	0	0	0	0	0	0	0
Melanthera rhombifolia O.Hoffm. & Muschl.	Asteraceae	1	0	0	0	0	0	0	0	0
Melanthera scandens (Schumach. & Thonn.) Roberty	Asteraceae	0	0	0	0	0	0	0	0	0
Melastomastrum afzelii (Hook.f.) A.Fern. & R.Fern.	Melastomataceae	0	0	0	0	0	0	0	0	0
Melastomastrum capitatum (Vahl) A.Fern. & R.Fern.	Melastomataceae	1	0	0	0	0	0	1	0	0
Melia azedarach L.	Meliaceae	1	0	0	0	0	0	1	0	0
Melicoccus bijugatus Jacq.	Sapindaceae	1	1	0	0	0	0	1	0	0
Melinis repens (Willd.) Zizka	Poaceae	1	0	1	0	0	0	1	0	0
Melinis tenuissima Stapf	Poaceae	0	0	0	0	0	0	0	0	0
Melliniella micrantha Harms	Fabaceae	0	0	1	0	0	0	0	0	0
Melochia corchorifolia L.	Malvaceae	0	1	0	0	0	0	0	0	0
Melochia melissifolia Benth.	Malvaceae	0	0	0	0	0	0	0	0	0
Merremia aegyptia (L.) Urb.	Convolvulaceae	0	0	0	0	0	0	0	0	0
Merremia dissecta (Jacq.) Hallier f.	Convolvulaceae	0	0	0	0	0	0	1	0	0
Merremia emarginata (Burm.f.) Hallier f.	Convolvulaceae	0	0	0	0	0	0	0	0	0
Merremia hederacea (Burm.f.) Hallier f.	Convolvulaceae	0	0	0	0	0	0	0	0	0
Merremia kentrocaulos (C.B.Clarke) Hallier f.	Convolvulaceae	0	0	0	0	0	0	0	0	0
Merremia pinnata (Hochst. ex Choisy) Hallier f.	Convolvulaceae	0	0	1	0	0	0	0	0	0
Merremia pterygocaulos (Choisy) Hallier f.	Convolvulaceae	0	0	0	0	0	0	0	0	0
Merremia tridentata (L.) Hallier f.	Convolvulaceae	1	0	0	0	0	0	0	0	0
Merremia umbellata (L.) Hallier f.	Convolvulaceae	1	0	0	0	0	0	0	0	0
Mezoneuron benthamianum Baill.	Fabaceae	0	0	0	0	0	0	0	0	0
Micrargeria filiformis (Schumach. & Thonn.) Hutch. & Dalziel	Orobanchaceae	0	0	0	0	0	0	0	0	0
Microchloa indica (L.f.) P.Beauv.	Poaceae	0	0	1	0	0	0	0	0	0
Microchloa kunthii Desv.	Poaceae	0	0	0	0	0	0	0	0	0
Micrococca mercurialis (L.) Benth.	Euphorbiaceae	0	0	0	0	0	0	0	0	0
Mikania chevalieri (C.D.Adams) W.C.Holmes & McDaniel	Asteraceae	1	0	1	0	0	1	0	0	0
Milicia excelsa (Welw.) C.C.Berg	Moraceae	0	0	0	0	0	0	0	1	0
Mimosa pigra L.	Fabaceae	1	1	0	0	1	0	0	0	0
Mimosa pudica L.	Fabaceae	0	0	0	0	0	0	0	0	0
Mimusops kummel A.DC.	Sapotaceae	0	0	0	0	0	0	0	0	0
Mirabilis jalapa L.	Nyctaginaceae	0	0	0	0	0	0	1	0	0
Mitracarpus hirtus (L.) DC.	Rubiaceae	1	0	0	0	0	0	0	0	0
Mitragyna inermis (Willd.) Kuntze	Rubiaceae	1	1	1	1	1	1	0	1	1
Mollugo cerviana (L.) Ser. ex DC.	Molluginaceae	0	0	0	0	0	0	0	0	0
Mollugo nudicaulis Lam.	Molluginaceae	1	0	0	0	0	0	0	0	0
Momordica balsamina L.	Cucurbitaceae	1	1	0	0	0	0	0	0	0
Momordica charantia L.	Cucurbitaceae	1	0	0	0	0	0	0	0	0
Monanthotaxis parvifolia (Oliv.) Verdc.	Annonaceae	0	0	0	0	0	0	0	0	0
Monechma ciliatum (Jacq.) Milne-Redh.	Acanthaceae	1	1	0	0	0	0	0	0	0
Monechma depauperatum (T.Anderson) C.B.Clarke	Acanthaceae	0	0	0	0	0	0	0	0	0
Monechma ndellense (Lindau) J.Miège & Heine	Acanthaceae	0	0	0	0	0	0	0	0	0
Monochoria brevipetiolata Verdc.	Pontederiaceae	0	0	0	0	0	0	0	0	0
Monocymbium ceresiiforme (Nees) Stapf	Poaceae	0	0	1	0	1	0	0	1	0
Monotes kerstingii Gilg	Dipterocarpaceae	1	0	0	0	0	0	0	0	0
Monsonia senegalensis Guill. & Perr.	Geraniaceae	0	0	0	0	0	0	0	0	0
Morelia senegalensis A.Rich.	Rubiaceae	1	1	0	0	0	1	0	0	0
Moringa oleifera L.	Moringaceae	1	1	1	1	0	0	0	0	1
Mucuna poggei Taub.	Fabaceae	0	0	0	0	0	0	0	1	0
Mucuna pruriens (L.) DC.	Fabaceae	1	1	0	0	0	1	0	0	0
Multidentia pobeguinii (Hutch. & Dalziel) Bridson	Rubiaceae	0	0	0	0	0	0	0	0	0
Murdannia simplex (Vahl) Brenan	Commelinaceae	0	0	0	0	0	0	0	0	0
Musa x paradisiacaL.	Musaceae	1	1	0	0	0	0	0	0	0
Mussaenda elegans Schumach. & Thonn.	Rubiaceae	0	0	0	0	0	0	0	0	0
Myrianthus serratus (Trécul) Benth. & Hook.	Moraceae	0	0	0	0	0	0	0	0	0
Najas baldwinii Horn	Hydrocharitaceae	0	0	0	0	0	0	0	0	0
Najas welwitschii Rendle	Hydrocharitaceae	0	0	0	0	0	0	0	0	0
Napoleonaea heudelotii A.Juss.	Lecythidaceae	0	0	0	0	0	0	0	0	0
Napoleonaea vogelii Hook. & Planch.	Lecythidaceae	0	0	0	0	0	0	0	0	0
Nelsonia canescens (Lam.) Spreng.	Acanthaceae	1	0	0	0	0	0	0	0	0
Nelsonia smithii Oerst.	Acanthaceae	0	0	0	0	0	0	0	0	0
Nemum spadiceum (Lam.) Desv. ex Ham.	Cyperaceae	0	0	0	0	0	0	0	0	0
Neohyptis paniculata (Baker) J.K.Morton	Lamiaceae	0	0	0	0	0	0	0	0	0
Neorautanenia mitis (A.Rich.) Verdc.	Fabaceae	1	0	0	0	0	0	0	0	0
Nephrolepis biserrata (Sw.) Schott	Oleandraceae	0	0	0	0	0	0	0	0	0
Nephrolepis undulata (Afzel. ex Sw.) J. Sm.	Oleandraceae	0	0	0	0	0	0	0	0	0
Nephthytis afzelii Schott	Araceae	0	0	0	0	0	0	0	0	0
Neptunia oleracea Lour.	Fabaceae	0	0	0	0	0	0	0	0	0
Nerium oleander L.	Apocynaceae	0	0	0	0	0	0	0	0	0
Nervilia adolphi Schltr.	Orchidaceae	1	0	0	0	0	0	0	0	0
Nervilia bicarinata (Blume) Schltr.	Orchidaceae	1	0	0	0	0	0	0	0	0
Nervilia fuerstenbergiana Schltr.	Orchidaceae	0	0	0	0	0	0	0	0	0
Nervilia simplex (Thouars) Schltr.	Orchidaceae	0	0	0	0	0	0	0	0	0
Nesaea cordata Hiern	Lythraceae	0	0	0	0	0	0	0	0	0
Nesaea mossiensis A.Chev.	Lythraceae	0	0	0	0	0	0	0	0	0
Nesphostylis holosericea (Baker) Verdc.	Fabaceae	0	0	1	0	0	0	0	0	0
Neurotheca loeselioides (Spruce ex Progel) Baill.	Gentianaceae	0	0	0	0	0	0	0	0	0
Newbouldia laevis (P.Beauv.) Seem. ex Bureau	Bignoniaceae	0	0	0	0	0	0	0	0	0
Nicotiana rustica L.	Solanaceae	1	0	0	0	0	0	0	0	0
Nicotiana tabacum L.	Solanaceae	1	1	0	0	0	0	0	0	0
Nothosaerva brachiata (L.) Wight	Amaranthaceae	0	0	0	0	0	0	0	0	0
Nymphaea lotus L.	Nymphaeaceae	1	1	0	0	0	0	1	0	0
Nymphaea maculata Schumach. & Thonn.	Nymphaeaceae	0	1	0	0	0	0	1	0	0
Nymphaea micrantha Guill. & Perr.	Nymphaeaceae	0	1	0	0	0	0	0	0	0
Nymphoides ezannoi Berhaut	Menyanthaceae	0	0	0	0	0	0	0	0	0
Nymphoides indica (L.) Kuntze	Menyanthaceae	0	0	0	0	0	0	0	0	0
Ochna afzelii R.Br. ex Oliv.	Ochnaceae	0	0	0	0	0	0	0	0	0
Ochna rhizomatosa (Tiegh.) Keay	Ochnaceae	1	0	0	0	0	1	1	0	0
Ochna schweinfurthiana F.Hoffm.	Ochnaceae	1	0	0	0	0	1	0	0	0
Ocimum americanum L.	Lamiaceae	1	0	0	0	0	0	0	0	0
Ocimum basilicum L.	Lamiaceae	1	1	0	0	0	0	0	0	0
Ocimum gratissimum L.	Lamiaceae	1	1	0	0	0	0	0	0	0
Ocimum irvinei J.K.Morton	Lamiaceae	0	0	0	0	0	0	0	0	0
Oeceoclades maculata (Lindl.) Lindl.	Orchidaceae	0	0	0	0	0	0	0	0	0
Olax subscorpioidea Oliv.	Olacaceae	1	1	0	0	0	0	0	1	0
Oldenlandia affinis (Roem. & Schult.) DC.	Rubiaceae	1	0	0	0	0	0	0	0	0
Oldenlandia capensis L.f.	Rubiaceae	0	0	0	0	0	0	0	0	0
Oldenlandia corymbosa L.	Rubiaceae	0	0	0	0	0	0	0	0	0
Oldenlandia herbacea (L.) Roxb.	Rubiaceae	0	0	0	0	0	0	0	0	0
Oldenlandia lancifolia (Schumach.) DC.	Rubiaceae	0	0	0	0	0	0	0	0	0
Olyra latifolia L.	Poaceae	0	0	0	0	0	0	0	1	0
Omphalogonus calophyllus Baill.	Apocynaceae	0	0	0	0	0	0	0	0	0
Oncoba spinosa Forssk.	Salicaceae	1	1	0	0	0	1	1	0	0
Ophioglossum costatum R.Br.	Ophioglossaceae	0	0	0	0	0	0	0	0	0
Ophioglossum gomezianum Welw. ex A.Br.	Ophioglossaceae	0	0	0	0	0	0	0	0	0
Ophioglossum reticulatum L.	Ophioglossaceae	0	0	0	0	0	0	0	0	0
Opilia amentacea Roxb.	Opiliaceae	1	1	0	0	0	0	0	1	0
Oplismenus burmannii (Retz.) P.Beauv.	Poaceae	0	0	0	0	0	0	0	0	0
Oplismenus hirtellus (L.) P.Beauv.	Poaceae	0	0	0	0	0	0	0	0	0
Orbea decaisneana (Lehm.) Bruyns	Apocynaceae	1	0	0	0	0	0	0	0	0
Ornithogalum viride (L.) J.C.Manning & Goldblatt	Asparagaceae	0	0	0	0	0	0	0	0	0
Oropetium aristatum (Stapf) Pilg.	Poaceae	0	0	0	0	0	0	0	0	0
Orthosiphon pallidus Royle ex Benth.	Lamiaceae	0	0	0	0	0	0	0	0	0
Orthosiphon rubicundus (D.Don) Benth.	Lamiaceae	0	0	0	0	0	0	0	0	0
Oryza barthii A.Chev.	Poaceae	0	1	1	0	1	0	0	0	0
Oryza glaberrima Steud.	Poaceae	0	1	0	1	1	0	0	0	0
Oryza longistaminata A.Chev. & Roehr.	Poaceae	0	1	1	0	1	0	0	0	0
Oryza sativa L.	Poaceae	1	1	1	1	0	0	0	0	0
Osbeckia tubulosa Sm.	Melastomataceae	1	0	0	0	0	0	0	0	0
Osmunda regalis L.	Osmundaceae	0	0	0	0	0	0	0	0	0
Ottelia ulvifolia (Planch.) Walp.	Hydrocharitaceae	0	0	0	0	0	0	0	0	0
Oxalis corniculata L.	Oxalidaceae	0	0	0	0	0	0	0	0	0
Oxycaryum cubense (Poepp. & Kunth) Lye	Cyperaceae	0	0	0	0	0	0	0	0	0
Oxystelma bornouense R.Br.	Apocynaceae	0	0	0	0	0	0	0	0	0
Oxytenanthera abyssinica (A.Rich.) Munro	Poaceae	1	1	1	1	1	1	1	1	0
Ozoroa obovata (Oliv.) R.Fern. & A.Fern.	Anacardiaceae	1	1	1	1	1	0	0	1	0
Ozoroa pulcherrima (Schweinf.) R.Fern. & A.Fern.	Anacardiaceae	0	0	0	0	0	0	0	0	0
Pachycarpus lineolatus (Decne.) Bullock	Apocynaceae	1	0	0	0	0	0	0	0	0
Pancratium tenuifolium Hochst. ex A.Rich.	Amaryllidaceae	0	0	0	0	0	0	0	0	0
Pancratium trianthum Herb.	Amaryllidaceae	1	0	0	0	0	0	0	0	0
Pandanus brevifrugalis Huynh	Pandanaceae	0	0	0	0	0	0	0	0	0
Pandiaka angustifolia (Vahl) Hepper	Amaranthaceae	1	0	0	0	0	0	0	0	0
Pandiaka involucrata (Moq.) B.D.Jacks.	Amaranthaceae	1	0	0	0	0	0	0	0	0
Panicum afzelii Sw.	Poaceae	1	0	0	0	0	0	0	0	0
Panicum anabaptistum Steud.	Poaceae	0	0	1	0	1	1	0	0	0
Panicum antidotale Retz.	Poaceae	0	0	0	0	0	0	0	0	0
Panicum brazzavillense Franch.	Poaceae	0	0	0	0	0	0	0	0	0
Panicum brevifolium L.	Poaceae	0	0	0	0	0	0	0	0	0
Panicum coloratum L.	Poaceae	0	0	0	0	0	0	0	0	0
Panicum congoense Franch.	Poaceae	0	0	0	0	0	0	0	0	0
Panicum dregeanum Nees	Poaceae	0	0	0	0	0	0	0	0	0
Panicum fluviicola Steud.	Poaceae	1	1	0	0	0	0	0	0	0
Panicum griffonii Franch.	Poaceae	0	0	0	0	0	0	0	0	0
Panicum humile Nees ex Steud.	Poaceae	0	0	0	0	0	0	0	0	0
Panicum laetum Kunth	Poaceae	0	1	1	0	0	0	0	0	0
Panicum laxum Sw.	Poaceae	0	0	0	0	0	0	0	0	0
Panicum maximum Jacq.	Poaceae	0	0	1	0	0	0	0	0	0
Panicum nervatum (Franch.) Stapf	Poaceae	0	0	0	0	0	0	0	0	0
Panicum nigerense Hitchc.	Poaceae	0	0	1	0	0	0	0	0	0
Panicum pansum Rendle	Poaceae	0	1	1	0	0	0	0	0	0
Panicum parvifolium Lam.	Poaceae	0	0	0	0	0	0	0	0	0
Panicum phragmitoides Stapf	Poaceae	0	0	1	0	1	1	0	0	0
Panicum pilgeri Mez	Poaceae	0	0	0	0	0	0	0	0	0
Panicum praealtum Afzel. ex Sw.	Poaceae	0	0	0	0	0	0	0	0	0
Panicum subalbidum Kunth	Poaceae	1	1	1	0	0	1	0	0	0
Panicum tenellum Lam.	Poaceae	0	0	0	0	0	0	0	0	0
Panicum turgidum Forssk.	Poaceae	0	0	0	0	0	0	0	0	0
Parahyparrhenia annua (Hack.) Clayton	Poaceae	0	0	0	0	0	0	0	0	0
Parahyparrhenia perennis Clayton	Poaceae	0	0	0	0	0	0	0	0	0
Paratheria prostrata Griseb.	Poaceae	0	0	0	0	0	0	0	0	0
Parinari congensis Didr.	Chrysobalanaceae	0	0	0	0	0	0	0	0	0
Parinari curatellifolia Planch. ex Benth.	Chrysobalanaceae	1	1	1	1	1	1	0	0	0
Parinari excelsa Sabine	Chrysobalanaceae	0	0	0	0	0	0	0	0	0
Parkia biglobosa (Jacq.) R.Br. ex G.Don	Fabaceae	1	1	1	1	1	1	0	1	1
Parkinsonia aculeata L.	Fabaceae	1	1	0	1	0	0	1	0	0
Paspalidium geminatum (Forssk.) Stapf	Poaceae	0	0	1	0	0	0	0	0	0
Paspalum conjugatum P.J.Bergius	Poaceae	0	0	0	0	0	0	0	0	0
Paspalum scrobiculatum L.	Poaceae	1	1	1	0	1	0	0	0	0
Paspalum vaginatum Sw.	Poaceae	0	0	0	0	0	0	0	0	0
Passiflora edulis Sims	Passifloraceae	0	1	0	0	0	0	0	0	0
Passiflora foetida L.	Passifloraceae	1	1	0	0	0	0	0	0	0
Paullinia pinnata L.	Sapindaceae	1	1	0	0	0	0	0	1	0
Pavetta corymbosa (DC.) F.N.Williams	Rubiaceae	1	1	0	0	0	0	0	0	0
Pavetta crassipes K.Schum.	Rubiaceae	1	1	0	0	0	0	0	1	0
Pavetta lasioclada (K.Krause) Mildbr. ex Bremek.	Rubiaceae	0	0	0	0	0	0	0	0	0
Pavetta oblongifolia (Hiern) Bremek.	Rubiaceae	1	0	0	0	0	0	0	0	0
Pavonia senegalensis (Cav.) Leistner	Malvaceae	0	0	0	0	0	0	0	0	0
Pavonia triloba Guill. & Perr.	Malvaceae	0	1	0	0	0	0	0	0	0
Peltophorum pterocarpum (DC.) K.Heyne	Fabaceae	0	0	0	0	0	0	1	0	0
Pennisetum glaucum (L.) R.Br.	Poaceae	1	1	0	1	1	0	0	0	0
Pennisetum hordeoides (Lam.) Steud.	Poaceae	0	0	0	0	0	0	0	0	0
Pennisetum pedicellatum Trin.	Poaceae	1	0	1	0	1	1	0	0	0
Pennisetum polystachion (L.) Schult.	Poaceae	1	0	1	0	0	0	1	0	0
Pennisetum purpureum Schumach.	Poaceae	0	1	1	0	1	0	0	0	0
Pennisetum setigerum (Vahl) Wipff	Poaceae	0	0	1	0	0	0	0	0	0
Pennisetum sieberianum (Schltr.) Stapf & C.E.Hubb.	Poaceae	0	0	0	0	0	0	0	0	0
Pennisetum unisetum (Nees) Benth.	Poaceae	0	1	1	0	1	1	0	0	0
Pennisetum violaceum (Lam.) Rich.	Poaceae	0	0	1	0	0	0	0	0	0
Pentadesma butyracea Sabine	Clusiaceae	1	1	0	0	0	0	0	1	0
Pentanema indicum (L.) Y.Ling	Asteraceae	0	0	0	0	0	0	0	0	0
Pentatropis nivalis (J.F.Gmel.) D.V.Field & J.R.I.Wood	Apocynaceae	0	0	0	0	0	0	0	0	0
Peperomia pellucida H.B. & K.	Piperaceae	1	1	0	0	0	0	0	0	0
Pergularia daemia (Forssk.) Chiov.	Apocynaceae	1	1	0	0	0	0	0	0	0
Pergularia tomentosa L.	Apocynaceae	0	0	0	0	0	0	0	0	0
Pericopsis laxiflora (Benth.) Meeuwen	Fabaceae	1	1	1	1	1	1	0	0	0
Periploca nigrescens Afzel.	Apocynaceae	1	0	0	0	0	0	0	0	0
Perotis indica (L.) Kuntze	Poaceae	0	0	0	0	0	0	0	0	0
Perotis patens Gand.	Poaceae	0	0	0	0	0	0	0	0	0
Perotis scabra Willd. ex Trin.	Poaceae	0	0	0	0	0	0	0	0	0
Persea americana Mill.	Lauraceae	1	1	0	0	0	0	0	0	0
Persicaria decipiens (R.Br.) K.L.Wilson	Polygonaceae	0	0	0	0	0	0	0	0	0
Persicaria limbata (Meisn.) H.Hara	Polygonaceae	0	0	0	0	0	0	0	0	0
Persicaria madagascariensis (Meisn.) S.Ortíz & Paiva	Polygonaceae	0	0	0	0	0	0	0	0	0
Persicaria senegalensis (Meisn.) Soják	Polygonaceae	0	1	0	0	0	0	0	0	0
Phaseolus vulgaris L.	Fabaceae	0	1	1	0	0	0	0	0	0
Phaulopsis barteri T.Anderson	Acanthaceae	0	0	0	0	0	0	0	0	0
Phaulopsis ciliata (Willd.) Hepper	Acanthaceae	1	0	0	0	0	0	0	0	0
Phaulopsis imbricata (Forssk.) Sweet	Acanthaceae	1	0	0	0	0	0	0	0	0
Philenoptera cyanescens (Schumach. & Thonn.) Roberty	Fabaceae	1	1	0	0	0	1	0	0	0
Philenoptera laxiflora (Guill. & Perr.) Roberty	Fabaceae	1	1	1	1	0	1	0	0	0
Phoenix dactylifera L.	Arecaceae	1	1	1	1	1	0	1	0	0
Phoenix reclinata Jacq.	Arecaceae	1	1	0	0	1	1	0	0	0
Phragmites australis (Cav.) Steud.	Poaceae	0	0	0	0	1	1	0	0	0
Phragmites karka (Retz.) Steud.	Poaceae	0	1	0	0	1	1	0	0	0
Phyla nodiflora (L.) Greene	Verbenaceae	0	0	0	0	0	0	0	0	0
Phyllanthus alpestris Beille	Phyllanthaceae	0	0	0	0	0	0	0	0	0
Phyllanthus amarus Schumach. & Thonn.	Phyllanthaceae	1	0	0	0	0	0	0	0	0
Phyllanthus beillei Hutch.	Phyllanthaceae	1	0	0	0	0	0	0	0	0
Phyllanthus fraternus G.L.Webster	Phyllanthaceae	0	0	0	0	0	0	0	0	0
Phyllanthus maderaspatensis L.	Phyllanthaceae	1	0	0	0	0	0	0	0	0
Phyllanthus muellerianus (Kuntze) Exell	Phyllanthaceae	1	1	0	1	0	1	0	0	0
Phyllanthus pentandrus Schumach. & Thonn.	Phyllanthaceae	1	0	0	0	0	0	0	0	0
Phyllanthus reticulatus Poir.	Phyllanthaceae	1	1	1	0	1	1	0	1	0
Phyllanthus rotundifolius Klein ex Willd.	Phyllanthaceae	0	0	0	0	0	0	0	0	0
Phyllanthus sublanatus Schumach. & Thonn.	Phyllanthaceae	0	0	0	0	0	0	0	0	0
Phyllanthus welwitschianus Müll.Arg.	Phyllanthaceae	0	0	0	0	0	0	0	0	0
Physalis angulata L.	Solanaceae	1	0	0	0	0	0	0	0	0
Physalis lagascae Roem. & Schult.	Solanaceae	0	0	0	0	0	0	0	0	0
Piliostigma reticulatum (DC.) Hochst.	Fabaceae	1	1	1	1	1	1	0	1	1
Piliostigma thonningii (Schumach.) Milne-Redh.	Fabaceae	1	1	1	1	1	0	0	0	0
Pistia stratiotes L.	Araceae	0	0	0	0	0	1	0	0	0
Pithecellobium dulce (Roxb.) Benth.	Fabaceae	0	1	0	0	0	0	0	0	0
Pityrogramma calomelanos (L.) Link	Pteridaceae	0	0	0	0	0	0	0	0	0
Platostoma africanum P.Beauv.	Lamiaceae	0	0	0	0	0	0	0	0	0
Platycoryne paludosa (Lindl.) Rolfe	Orchidaceae	0	0	0	0	0	0	0	0	0
Plectranthus bojeri (Benth.) Hedge	Lamiaceae	0	0	0	0	0	0	0	0	0
Plectranthus chevalieri (Briq.) B.J.Pollard & A.J.Paton	Lamiaceae	0	0	0	0	0	0	0	0	0
Plectranthus esculentus N.E.Br.	Lamiaceae	0	0	0	0	0	0	0	0	0
Plectranthus gracillimus (T.C.E.Fr.) Hutch. & Dandy	Lamiaceae	0	0	0	0	0	0	0	0	0
Plectranthus monostachyus (P.Beauv.) B.J.Pollard	Lamiaceae	0	0	0	0	0	0	0	0	0
Pluchea ovalis (Pers.) DC.	Asteraceae	0	0	0	0	0	0	0	0	0
Plumbago auriculata Lam.	Plumbaginaceae	0	0	0	0	0	0	0	0	0
Plumbago zeylanica L.	Plumbaginaceae	1	0	0	0	0	0	1	0	0
Plumeria alba L.	Apocynaceae	0	0	0	0	0	0	0	0	0
Plumeria rubra L.	Apocynaceae	0	0	0	0	0	1	1	0	0
Polycarpaea billei J.-P.Lebrun	Caryophyllaceae	0	0	0	0	0	0	0	0	0
Polycarpaea corymbosa (L.) Lam.	Caryophyllaceae	1	1	0	0	0	0	1	0	0
Polycarpaea eriantha Hochst. ex A.Rich.	Caryophyllaceae	0	0	0	0	0	0	1	0	0
Polycarpaea linearifolia (DC.) DC.	Caryophyllaceae	1	0	1	0	0	0	0	1	0
Polycarpaea tenuifolia (Willd.) DC.	Caryophyllaceae	0	0	0	0	0	0	0	0	0
Polycarpon prostratum (Forssk.) Asch. & Schweinf.	Caryophyllaceae	1	0	0	0	0	0	0	0	0
Polygala acicularis Oliv.	Polygalaceae	0	0	0	0	0	0	0	0	0
Polygala arenaria Willd.	Polygalaceae	1	0	1	0	0	0	0	0	0
Polygala atacorensis Jacq.-Fél.	Polygalaceae	0	0	0	0	0	0	0	0	0
Polygala baikiei Chodat	Polygalaceae	0	0	0	0	0	0	0	0	0
Polygala butyracea Heckel	Polygalaceae	0	0	0	0	0	0	0	0	0
Polygala capillaris E.Mey. ex Harv.	Polygalaceae	0	0	0	0	0	0	0	0	0
Polygala erioptera DC.	Polygalaceae	0	0	0	0	0	0	0	0	0
Polygala guineensis Willd.	Polygalaceae	0	0	0	0	0	0	0	0	0
Polygala irregularis Boiss.	Polygalaceae	0	0	0	0	0	0	0	0	0
Polygala multiflora Poir.	Polygalaceae	0	1	0	0	0	0	0	0	0
Polygala petitiana A.Rich.	Polygalaceae	0	0	0	0	0	0	0	0	0
Polygonum plebeium R.Br.	Polygonaceae	0	0	0	0	0	0	0	0	0
Polygonum pulchrum Blume	Polygonaceae	0	0	0	0	0	0	0	0	0
Polystachya golungensis Rchb.f.	Orchidaceae	0	0	0	0	0	0	0	0	0
Porphyrostemma chevalieri (O.Hoffm.) Hutch. & Dalziel	Asteraceae	0	0	0	0	0	0	0	0	0
Portulaca foliosa Ker Gawl.	Portulacaceae	1	0	0	0	0	0	0	0	0
Portulaca grandiflora Hook.	Portulacaceae	1	0	0	0	0	0	1	0	0
Portulaca oleracea L.	Portulacaceae	1	1	0	0	0	0	0	0	0
Portulaca quadrifida L.	Portulacaceae	1	0	0	0	0	0	0	0	0
Potamogeton octandrus Poir.	Potamogetonaceae	0	0	0	0	0	0	0	0	0
Potamogeton schweinfurthii A.Benn.	Potamogetonaceae	0	0	0	0	0	0	0	0	0
Pouchetia africana A.Rich. ex DC.	Rubiaceae	1	0	0	0	0	0	0	0	0
Pouteria alnifolia (Baker) Roberty	Sapotaceae	1	1	0	1	1	1	0	1	0
Pouzolzia guineensis Benth.	Urticaceae	0	0	0	0	0	0	0	0	0
Premna lucens A.Chev.	Lamiaceae	0	0	0	0	0	0	0	0	0
Prosopis africana (Guill. & Perr.) Taub.	Fabaceae	1	1	1	1	1	1	0	1	1
Prosopis chilensis (Molina) Stuntz	Fabaceae	0	0	0	0	0	0	0	0	0
Prosopis juliflora (Sw.) DC.	Fabaceae	0	1	0	0	0	0	0	0	0
Protea madiensis Oliv.	Proteaceae	0	0	0	0	0	0	0	0	0
Pseudarthria fagifolia Baker	Fabaceae	1	0	0	0	0	0	0	0	0
Pseudarthria hookeri Wight & Arn.	Fabaceae	1	0	0	0	0	0	0	0	0
Pseudechinolaena polystachya (Kunth) Stapf	Poaceae	0	0	0	0	0	0	0	0	0
Pseudocedrela kotschyi (Schweinf.) Harms	Meliaceae	1	1	0	1	1	1	0	0	1
Pseudoconyza viscosa (Mill.) D'Arcy	Asteraceae	1	0	0	0	0	0	0	0	0
Pseudognaphalium luteoalbum (L.) Hilliard & B.L.Burtt	Asteraceae	0	0	0	0	0	0	0	0	0
Pseudospondias microcarpa (A.Rich.) Engl.	Anacardiaceae	0	0	0	0	0	0	0	0	0
Psidium guajava L.	Myrtaceae	1	1	1	1	0	0	0	0	0
Psophocarpus monophyllus Harms	Fabaceae	0	0	0	0	0	0	0	0	0
Psophocarpus palustris Desv.	Fabaceae	1	1	1	0	0	0	0	0	0
Psorospermum corymbiferum Hochr.	Hypericaceae	1	0	0	0	0	0	0	0	0
Psorospermum febrifugum Spach	Hypericaceae	1	0	0	0	0	0	0	0	0
Psorospermum glaberrimum Hochr.	Hypericaceae	0	0	0	0	0	0	0	0	0
Psorospermum senegalense Spach	Hypericaceae	1	0	0	0	0	0	0	0	0
Psychotria psychotrioides (DC.) Roberty	Rubiaceae	1	0	0	0	0	0	0	0	0
Psychotria vogeliana Benth.	Rubiaceae	1	0	0	0	0	0	0	0	0
Psydrax acutiflora (Hiern) Bridson	Rubiaceae	0	0	0	0	0	0	0	0	0
Psydrax horizontalis (Schumach.) Bridson	Rubiaceae	0	0	0	0	0	0	0	0	0
Psydrax parviflora (Afzel.) Bridson	Rubiaceae	0	0	0	0	0	0	0	0	0
Psydrax subcordata (DC.) Bridson	Rubiaceae	0	0	0	0	0	0	0	0	0
Pteleopsis habeensis Aubrév. ex Keay	Combretaceae	0	0	0	0	0	0	0	0	0
Pteleopsis suberosa Engl. & Diels	Combretaceae	1	1	1	1	1	1	0	1	0
Pterocarpus erinaceus Poir.	Fabaceae	1	1	1	1	1	1	0	1	1
Pterocarpus lucens Lepr. ex Guill. & Perr.	Fabaceae	1	1	1	1	1	1	0	0	0
Pterocarpus santalinoides DC.	Fabaceae	1	1	1	1	1	1	0	1	0
Pulicaria incisa (Lam.) DC.	Asteraceae	0	0	0	0	0	0	0	0	0
Pulicaria undulata (L.) C.A.Mey.	Asteraceae	1	0	0	0	0	0	0	0	0
Punica granatum L.	Lythraceae	0	1	0	0	0	0	0	0	0
Pupalia lappacea (L.) A.Juss.	Amaranthaceae	1	0	0	0	0	0	0	0	0
Pycnocycla ledermannii H.Wolff	Apiaceae	0	0	0	0	0	0	0	0	0
Pycreus acuticarinatus (Kük.) Cherm.	Cyperaceae	0	0	0	0	0	0	0	0	0
Pycreus aethiops (Welw. Ex Ridl.) C.B.Clarke	Cyperaceae	0	0	0	0	0	0	0	0	0
Pycreus capillifolius (A.Rich.) C.B.Clarke	Cyperaceae	0	0	0	0	0	0	0	0	0
Pycreus flavescens (L.) P.Beauv. ex Rchb.	Cyperaceae	0	0	0	0	0	0	0	0	0
Pycreus lanceolatus (Poir.) C.B.Clarke	Cyperaceae	0	0	0	0	0	0	0	0	0
Pycreus macrostachyos (Lam.) J.Raynal	Cyperaceae	0	0	0	0	0	0	0	0	0
Pycreus melas (Ridl.) C.B.Clarke	Cyperaceae	0	0	0	0	0	0	0	0	0
Pycreus mundtii Nees	Cyperaceae	0	0	0	0	0	0	0	0	0
Pycreus pseudodiaphanus S.S.Hooper	Cyperaceae	0	0	0	0	0	0	0	0	0
Pycreus pumilus (L.) Domin	Cyperaceae	0	0	0	0	0	0	0	0	0
Pycreus smithianus (Ridl.) C.B.Clarke	Cyperaceae	0	0	0	0	0	0	0	0	0
Pycreus unioloides (R.Br.) Urb.	Cyperaceae	0	0	0	0	0	0	0	0	0
Quassia undulata (Guill. & Perr.) F.Dietr.	Simaroubaceae	1	1	0	1	1	1	0	0	0
Raphia sudanica A.Chev.	Arecaceae	1	1	0	0	1	0	0	1	0
Raphionacme brownii Scott-Elliot	Apocynaceae	0	0	0	0	0	0	0	0	0
Raphionacme splendens Schlechter	Apocynaceae	0	1	0	0	0	0	0	0	0
Raphionacme vignei Bruce	Apocynaceae	0	0	0	0	0	0	0	0	0
Rauvolfia vomitoria Afzel.	Apocynaceae	1	0	0	0	0	0	0	1	0
Ravenala madagascariensis Sonn.	Strelitziaceae	0	0	0	0	0	0	0	0	0
Requienia obcordata (Lam. ex Poir.) DC.	Fabaceae	0	0	1	0	0	0	0	0	0
Rhamphicarpa fistulosa (Hochst.) Benth.	Orobanchaceae	0	0	0	0	0	0	0	0	0
Rhaphiostylis beninensis Planch	Icacinaceae	0	0	0	0	0	0	0	0	0
Rhus crenulata A.Rich.	Anacardiaceae	1	1	1	1	1	1	0	0	0
Rhus longipes Engl.	Anacardiaceae	0	1	0	0	1	1	0	0	0
Rhynchosia albae-pauli Berhaut	Fabaceae	0	0	0	0	0	0	0	0	0
Rhynchosia buettneri Harms	Fabaceae	1	0	0	0	0	0	0	0	0
Rhynchosia densiflora (Roth) DC.	Fabaceae	0	0	0	0	0	0	0	0	0
Rhynchosia hirta (Andrews) Meikle & Verdc.	Fabaceae	0	0	0	0	0	0	0	0	0
Rhynchosia minima (L.) DC.	Fabaceae	0	0	1	0	0	0	0	0	0
Rhynchosia nyasica Baker	Fabaceae	0	0	0	0	0	0	0	0	0
Rhynchosia procurrens (Hiern) K.Schum.	Fabaceae	0	0	0	0	0	0	0	0	0
Rhynchosia pycnostachya (DC.) Meikle	Fabaceae	1	0	0	0	0	0	0	0	0
Rhynchosia resinosa (Hochst. ex A.Rich.) Baker	Fabaceae	0	0	0	0	0	0	0	0	0
Rhynchosia sublobata (Schumach. & Thonn.) Meikle	Fabaceae	1	0	0	0	0	0	0	0	0
Rhynchospora candida (Nees) Boeckeler	Cyperaceae	0	0	0	0	0	0	0	0	0
Rhynchospora corymbosa (L.) Britton	Cyperaceae	1	0	0	0	0	0	0	0	0
Rhynchospora eximia (Nees) Boeckeler	Cyperaceae	0	0	0	0	0	0	0	0	0
Rhynchospora gracillima Thwaites	Cyperaceae	0	0	0	0	0	0	0	0	0
Rhynchospora perrieri Cherm.	Cyperaceae	0	0	0	0	0	0	0	0	0
Rhynchospora triflora Vahl	Cyperaceae	0	0	0	0	0	0	0	0	0
Rhytachne furtiva Clayton	Poaceae	0	0	0	0	0	0	0	0	0
Rhytachne rottboellioides Desv.	Poaceae	0	0	1	0	0	0	0	0	0
Rhytachne triaristata (Steud.) Stapf	Poaceae	0	0	1	0	0	1	0	0	0
Richardia brasiliensis Gomes	Rubiaceae	0	0	0	0	0	0	0	0	0
Ricinus communis L.	Euphorbiaceae	1	1	0	0	1	0	1	0	1
Ritchiea capparoides (Andrews) Britten	Capparaceae	1	0	0	0	0	0	0	0	0
Ritchiea erecta Hook.f.	Capparaceae	0	0	0	0	0	0	0	0	0
Ritchiea reflexa (Thonn.) Gilg & Gilg-Ben.	Capparaceae	0	0	0	0	0	0	0	0	0
Rogeria adenophylla J.Gay ex Delile	Pedaliaceae	0	0	0	0	0	0	0	0	0
Rotala elatinoides (DC.) Hiern	Lythraceae	0	0	0	0	0	0	0	0	0
Rotala mexicana Cham. & Schltdl.	Lythraceae	0	0	0	0	0	0	0	0	0
Rotala stagnina Hiern	Lythraceae	0	0	0	0	0	0	0	0	0
Rotala tenella (Guill. & Perr.) Hiern	Lythraceae	0	0	0	0	0	0	0	0	0
Rotala welwitschii Exell	Lythraceae	0	0	0	0	0	0	0	0	0
Rotheca alata (Gürke) Verdc.	Lamiaceae	0	0	0	0	0	0	0	0	0
Rothia hirsuta (Guill. & Perr.) Baker	Fabaceae	0	0	0	0	0	0	0	0	0
Rothmannia longiflora Salisb.	Rubiaceae	0	0	0	0	0	0	0	0	0
Rottboellia cochinchinensis (Lour.) Clayton	Poaceae	1	1	1	0	0	1	0	0	0
Rotula aquatica Lour.	Boraginaceae	1	0	0	0	0	0	0	0	0
Rourea coccinea (Thonn. ex Schumach.) Benth.	Connaraceae	1	0	0	0	0	0	0	0	0
Rourea minor (Gaertn.) Alston	Connaraceae	1	1	0	0	0	0	0	1	0
Ruellia patula Jacq.	Acanthaceae	0	0	0	0	0	0	0	0	0
Ruellia praetermissa Schweinf. ex Lindau	Acanthaceae	0	0	0	0	0	0	0	0	0
Rutidea parviflora DC.	Rubiaceae	1	0	0	0	0	0	0	0	0
Rytigynia senegalensis Blume	Rubiaceae	0	0	0	0	0	0	0	0	1
Rytigynia umbellulata (Hiern) Robyns	Rubiaceae	0	0	0	0	0	0	0	0	0
Saba comorensis (Bojer ex A.DC.) Pichon	Apocynaceae	1	1	0	0	0	1	0	0	0
Saba senegalensis (A.DC.) Pichon	Apocynaceae	1	1	1	1	1	1	0	0	0
Saba thompsonii (A.Chev.) Pichon	Apocynaceae	0	0	0	0	0	0	0	0	0
Sabicea brevipes Wernham	Rubiaceae	0	0	0	0	0	0	0	0	0
Sabicea venosa Benth.	Rubiaceae	0	0	0	0	0	0	0	0	0
Saccharum officinarum L.	Poaceae	1	1	0	0	0	0	0	0	0
Saccharum spontaneum L.	Poaceae	0	0	1	0	1	0	0	0	0
Sacciolepis africana C.E.Hubb. & Snowden	Poaceae	0	1	1	0	0	0	0	0	0
Sacciolepis chevalieri Stapf	Poaceae	0	0	0	0	0	0	0	0	0
Sacciolepis ciliocincta (Pilg.) Stapf	Poaceae	0	0	0	0	0	0	0	0	0
Sacciolepis cymbiandra Stapf	Poaceae	0	0	0	0	0	0	0	0	0
Sacciolepis indica (L.) Chase	Poaceae	0	0	0	0	0	0	0	0	0
Sacciolepis micrococca Mez	Poaceae	0	0	1	0	0	0	0	0	0
Sagittaria guayanensis Humb., Bonpl. & Kunth	Alismataceae	0	0	0	0	0	0	0	0	0
Salacia owabiensis Hoyle	Celastraceae	0	0	0	0	0	0	0	0	0
Salacia pallescens Oliv.	Celastraceae	0	0	0	0	0	0	0	0	0
Salacia pyriformis (Sabine) Steud.	Celastraceae	0	0	0	0	0	0	0	0	0
Salacia stuhlmanniana Loes.	Celastraceae	0	0	0	0	0	0	0	0	0
Salvadora persica L.	Salvadoraceae	1	1	0	0	0	0	0	0	0
Sansevieria liberica Gérôme & Labroy	Asparagaceae	1	0	0	0	0	0	1	1	0
Sansevieria longiflora Sims	Asparagaceae	0	0	0	0	0	0	0	0	0
Sansevieria senegambica Baker	Asparagaceae	1	0	0	0	0	0	0	1	0
Sarcocephalus latifolius (Sm.) E.A.Bruce	Rubiaceae	1	1	1	1	1	1	0	1	1
Sarcocephalus pobeguinii Pobeg.	Rubiaceae	0	0	0	0	0	0	0	0	0
Sarcostemma viminale (L.) R.Br.	Apocynaceae	1	0	0	0	0	0	0	0	0
Sauvagesia erecta L.	Ochnaceae	0	0	0	0	0	0	0	0	0
Scadoxus multiflorus (Martyn) Raf.	Amaryllidaceae	1	0	0	0	0	0	0	0	0
Schizachyrium brevifolium (Sw.) Nees ex Büse	Poaceae	0	0	1	0	0	0	0	0	0
Schizachyrium exile (Hochst.) Pilg.	Poaceae	1	0	1	0	1	1	0	0	0
Schizachyrium nodulosum (Hack.) Stapf	Poaceae	0	0	1	0	0	0	0	0	0
Schizachyrium penicillatum Jacq.-Fél.	Poaceae	0	0	0	0	0	0	0	0	0
Schizachyrium platyphyllum (Franch.) Stapf	Poaceae	0	0	1	0	1	0	0	0	0
Schizachyrium ruderale Clayton	Poaceae	0	0	1	0	0	0	0	0	0
Schizachyrium rupestre (K.Schum.) Stapf	Poaceae	0	0	1	0	0	0	0	0	0
Schizachyrium sanguineum (Retz.) Alston	Poaceae	0	0	1	0	1	1	0	0	0
Schizachyrium schweinfurthii (Hack.) Stapf	Poaceae	0	0	1	0	0	0	0	0	0
Schizachyrium urceolatum (Hack.) Stapf	Poaceae	0	0	1	0	0	0	0	0	0
Schoenefeldia gracilis Kunth	Poaceae	1	0	1	0	1	0	0	0	0
Schoenoplectiella juncea (Willd.) Lye	Cyperaceae	0	0	0	0	0	0	0	0	0
Schoenoplectiella lateriflora (J.F.Gmel.) Lye	Cyperaceae	0	0	0	0	0	0	0	0	0
Schoenoplectiella roylei (Nees) Lye	Cyperaceae	0	0	0	0	0	0	0	0	0
Schoenoplectiella senegalensis (Hochst. ex Steud.) Lye	Cyperaceae	0	0	1	0	0	0	0	0	0
Schoenoplectus corymbosus (Roth ex Roem. & Schult.) J.Raynal	Cyperaceae	0	0	0	0	0	0	0	0	0
Schoenoplectus litoralis (Schrad.) Palla	Cyperaceae	0	0	0	0	0	0	0	0	0
Schoenoplectus subulatus (Vahl) Lye	Cyperaceae	0	0	0	0	0	0	0	0	0
Schouwia purpurea (Forssk.) Schweinf.	Brassicaceae	0	0	0	0	0	0	0	0	0
Schultesia stenophylla Mart.	Gentianaceae	0	0	0	0	0	0	0	0	0
Schwenckia americana L.	Solanaceae	0	0	0	0	0	0	0	0	0
Scleria achtenii De Wild.	Cyperaceae	0	0	0	0	0	0	0	0	0
Scleria bulbifera Hochst. ex A.Rich.	Cyperaceae	0	0	0	0	0	0	0	0	0
Scleria depressa (C.B.Clarke) Nelmes	Cyperaceae	1	0	0	0	0	0	0	1	0
Scleria distans Poir.	Cyperaceae	0	0	0	0	0	0	0	0	0
Scleria foliosa Hochst. ex A.Rich.	Cyperaceae	0	0	0	0	0	0	0	0	0
Scleria lacustris C.Wright	Cyperaceae	0	0	0	0	0	0	0	0	0
Scleria lagoensis Boeckeler	Cyperaceae	0	0	0	0	0	0	0	0	0
Scleria lithosperma (L.) Sw.	Cyperaceae	0	0	0	0	0	0	0	0	0
Scleria melaleuca Rchb. ex Schltr. & Cham.	Cyperaceae	0	0	0	0	0	0	0	0	0
Scleria melanotricha Hochst. ex A.Rich.	Cyperaceae	0	0	0	0	0	0	0	0	0
Scleria mikawana Makino	Cyperaceae	0	0	0	0	0	0	0	0	0
Scleria naumanniana Boeckeler	Cyperaceae	0	0	0	0	0	0	0	0	0
Scleria pergracilis (Nees) Kunth	Cyperaceae	0	0	0	0	0	0	0	0	0
Scleria racemosa Poir.	Cyperaceae	1	0	0	0	0	0	0	0	0
Scleria sphaerocarpa (E.A.Rob.) Napper	Cyperaceae	0	0	0	0	0	0	0	0	0
Scleria tessellata Willd.	Cyperaceae	0	0	0	0	0	0	0	0	0
Sclerocarpus africanus Jacq. ex Murray	Asteraceae	1	0	0	0	0	0	0	0	0
Sclerocarya birrea (A.Rich.) Hochst.	Anacardiaceae	1	1	1	1	1	1	0	1	1
Scoparia dulcis L.	Plantaginaceae	1	0	0	0	0	0	0	0	0
Sebastiania chamaelea (L.) Müll.Arg.	Euphorbiaceae	1	0	0	0	0	0	0	0	0
Secamone afzelii (Schult.) K.Schum.	Apocynaceae	1	0	0	0	0	0	0	0	0
Securidaca longipedunculata Fresen.	Polygalaceae	1	1	1	1	1	1	0	0	1
Sehima ischaemoides Forssk.	Poaceae	0	0	0	0	0	0	0	0	0
Selaginella protensa Alston	Scrophulariaceae	0	0	0	0	0	0	0	0	0
Sericanthe chevalieri (K.Krause) Robbr.	Rubiaceae	0	1	0	0	0	0	0	0	0
Sesamum alatum Thonn.	Pedaliaceae	1	1	1	0	0	0	0	0	0
Sesamum indicum L.	Pedaliaceae	1	1	0	0	0	0	0	0	0
Sesamum radiatum Schumach. & Thonn.	Pedaliaceae	1	1	0	0	0	0	0	0	0
Sesbania bispinosa (Jacq.) W.Wight	Fabaceae	1	1	1	0	0	1	0	0	0
Sesbania dalzielii E.Phillips & Hutch.	Fabaceae	0	0	0	0	0	0	0	0	0
Sesbania leptocarpa DC.	Fabaceae	0	0	0	0	0	0	0	0	0
Sesbania pachycarpa DC.	Fabaceae	1	1	0	0	0	0	0	0	0
Sesbania rostrata Bremek. & Oberm.	Fabaceae	1	0	0	0	0	0	0	0	0
Sesbania sesban (L.) Merr.	Fabaceae	1	1	1	1	0	0	0	0	0
Sesbania sudanica J.B.Gillett	Fabaceae	0	0	0	0	0	0	0	0	0
Sesuvium hydaspicum (Edgew.) Gonç.	Aizoaceae	0	0	0	0	0	0	0	0	0
Setaria barbata (Lam.) Kunth	Poaceae	1	0	1	0	0	0	0	0	0
Setaria longiseta P.Beauv.	Poaceae	0	0	0	0	0	0	0	0	0
Setaria pumila (Poir.) Roem. & Schult.	Poaceae	1	1	1	0	1	0	0	0	0
Setaria sphacelata (Schumach.) Stapf & C.E.Hubb. ex M.B.Moss	Poaceae	0	0	1	0	1	0	0	0	0
Setaria verticillata (L.) P.Beauv.	Poaceae	1	1	1	0	0	1	0	0	0
Shirakiopsis elliptica (Hochst.) Esser	Euphorbiaceae	1	0	0	0	0	1	0	0	0
Sida acuta Burm.f.	Malvaceae	1	0	0	0	0	0	0	0	0
Sida alba L.	Malvaceae	1	0	0	0	0	0	0	0	0
Sida cordifolia L.	Malvaceae	1	0	1	0	0	0	0	0	0
Sida javensis Cav.	Malvaceae	0	0	0	0	0	0	0	0	0
Sida linifolia Juss. ex Cav.	Malvaceae	0	0	0	0	0	0	0	0	0
Sida ovata Forssk.	Malvaceae	0	0	1	0	0	0	0	0	0
Sida rhombifolia L.	Malvaceae	1	0	0	0	0	0	0	0	0
Sida urens L.	Malvaceae	0	0	0	0	0	1	0	0	0
Siphonochilus aethiopicus (Schweinf.) B.L.Burtt	Zingiberaceae	1	0	0	0	0	0	0	1	0
Smeathmannia pubescens Sol. ex R.Br.	Passifloraceae	0	0	0	0	0	0	0	0	0
Smilax anceps Willd.	Smilacaceae	1	1	0	0	1	1	1	0	0
Solanum aculeatissimum Jacq.	Solanaceae	0	0	0	0	0	0	0	0	0
Solanum aethiopicum L.	Solanaceae	1	1	0	0	0	0	0	0	0
Solanum cerasiferum Dunal	Solanaceae	0	0	0	0	0	0	0	0	0
Solanum dasyphyllum Schumach. & Thonn.	Solanaceae	0	0	0	0	0	0	0	0	0
Solanum incanum L.	Solanaceae	1	0	0	0	0	0	0	0	0
Solanum melongena L.	Solanaceae	0	1	0	0	0	0	0	0	0
Solanum nigrum L.	Solanaceae	1	1	0	0	0	0	0	0	0
Solanum torvum Sw.	Solanaceae	0	0	0	0	0	0	0	0	0
Solanum tuberosum L.	Solanaceae	0	1	0	0	0	0	0	0	0
Solenostemon rotundifolius (Poir.) J.K.Morton	Lamiaceae	1	0	0	0	0	0	0	0	0
Sonchus asper (L.) Hill	Asteraceae	0	0	0	0	0	0	0	0	0
Sonchus oleraceus L.	Asteraceae	0	1	0	0	0	0	0	0	0
Sopubia parviflora Engl.	Orobanchaceae	0	0	0	0	0	0	0	0	0
Sopubia ramosa (Hochst.) Hochst.	Orobanchaceae	0	0	0	0	0	0	0	0	0
Sopubia simplex (Hochst.) Hochst.	Orobanchaceae	0	0	0	0	0	0	0	0	0
Sorghastrum bipennatum (Hack.) Pilg.	Poaceae	0	0	1	0	0	0	0	0	0
Sorghastrum stipoides (Kunth) Nash	Poaceae	0	0	0	0	0	0	0	0	0
Sorghum arundinaceum (Desv.) Stapf	Poaceae	1	1	1	0	0	1	0	0	0
Sorghum bicolor (L.) Moench	Poaceae	1	1	1	1	1	1	0	0	0
Sorghum purpureo-sericeum (Hochst. ex A.Rich.) Asch. & Schweinf.	Poaceae	0	0	0	0	0	0	0	0	0
Sorindeia juglandifolia (A.Rich.) Planch. ex Oliv.	Anacardiaceae	1	0	0	0	0	0	0	0	0
Spermacoce chaetocephala DC.	Rubiaceae	1	0	0	0	0	0	0	0	0
Spermacoce filifolia (Schumach. & Thonn.) J.-P.Lebrun & Stork	Rubiaceae	0	0	0	0	0	0	0	0	0
Spermacoce hepperana Verdc.	Rubiaceae	0	0	0	0	0	0	0	0	0
Spermacoce octodon (Hepper) J.-P.Lebrun & Stork	Rubiaceae	0	0	0	0	0	0	0	0	0
Spermacoce pusilla Wall.	Rubiaceae	0	0	0	0	0	0	0	0	0
Spermacoce quadrisulcata (Bremek.) Verdc.	Rubiaceae	0	0	0	0	0	0	0	0	0
Spermacoce radiata (DC.) Hiern	Rubiaceae	1	0	0	0	0	0	0	0	0
Spermacoce ruelliae DC.	Rubiaceae	1	0	0	0	0	0	0	0	0
Spermacoce spermacocina (K.Schum.) Bridson & Puff	Rubiaceae	0	0	0	0	0	0	0	0	0
Spermacoce stachydea DC.	Rubiaceae	1	0	0	0	0	0	0	0	0
Spermacoce verticillata L.	Rubiaceae	1	0	0	0	0	0	0	0	0
Sphaeranthus angustifolius DC.	Asteraceae	0	0	0	0	0	0	0	0	0
Sphaeranthus senegalensis DC.	Asteraceae	1	0	0	0	0	0	0	0	0
Sphaerocodon caffrum (Meisn.) Schltr.	Apocynaceae	0	0	0	0	0	0	0	0	0
Sphenoclea zeylanica Gaertn.	Sphenocleaceae	0	0	0	0	0	0	0	0	0
Sphenostylis schweinfurthii Harms	Fabaceae	1	1	0	0	0	0	0	0	0
Sphenostylis stenocarpa (Hochst. ex A.Rich.) Harms	Fabaceae	0	1	0	0	0	0	0	0	0
Spigelia anthelmia L.	Loganiaceae	0	0	0	0	0	0	0	0	0
Spondianthus preussii Engl.	Euphorbiaceae	0	0	0	0	0	0	0	0	0
Spondias mombin L.	Anacardiaceae	1	1	0	0	1	1	0	1	0
Sporobolus festivus Hochst. ex A.Rich.	Poaceae	1	0	1	0	1	0	0	0	0
Sporobolus helvolus (Trin.) T.Durand & Schinz	Poaceae	0	0	1	0	0	0	0	0	0
Sporobolus microprotus Stapf	Poaceae	0	0	1	0	0	0	0	0	0
Sporobolus paniculatus (Trin.) T.Durand & Schinz	Poaceae	0	0	0	0	0	0	0	0	0
Sporobolus pectinellus Mez	Poaceae	0	0	0	0	0	0	0	0	0
Sporobolus pellucidus Hochst.	Poaceae	0	0	0	0	0	0	0	0	0
Sporobolus pilifer (Trin.) Kunth	Poaceae	0	0	0	0	0	0	0	0	0
Sporobolus pyramidalis P.Beauv.	Poaceae	1	1	1	0	1	1	0	1	0
Sporobolus sanguineus Rendle	Poaceae	0	0	0	0	0	0	0	0	0
Sporobolus stolzii Mez	Poaceae	0	0	0	0	0	0	0	0	0
Sporobolus subglobosus A.Chev.	Poaceae	0	0	0	0	0	0	0	0	0
Stachytarpheta indica (L.) Vahl	Verbenaceae	1	0	0	0	0	0	0	0	0
Stapfochloa lamproparia (Stapf) H.Scholz	Poaceae	0	0	0	0	0	0	0	0	0
Steganotaenia araliacea Hochst.	Apiaceae	1	0	0	0	0	0	0	0	0
Stemodia serrata Benth.	Plantaginaceae	0	0	0	0	0	0	0	0	0
Stenotaphrum dimidiatum (L.) Brongn.	Poaceae	0	0	0	0	0	0	0	0	0
Stenotaphrum secundatum (Walter) Kuntze	Poaceae	1	0	1	0	0	0	1	0	0
Sterculia setigera Delile	Malvaceae	1	1	1	1	1	1	0	0	1
Sterculia tragacantha Lindl.	Malvaceae	0	1	0	0	0	0	0	0	0
Stereospermum kunthianum Cham.	Bignoniaceae	1	0	1	1	1	1	0	1	0
Stomatanthes africanus (Oliv. & Hiern) R.M.King & H.Rob.	Asteraceae	0	0	0	0	0	0	0	0	0
Striga asiatica (L.) Kuntze	Orobanchaceae	0	0	0	0	0	0	0	0	0
Striga aspera (Willd.) Benth.	Orobanchaceae	0	0	0	0	0	0	0	0	0
Striga baumannii Engl.	Orobanchaceae	0	0	0	0	0	0	0	0	0
Striga bilabiata (Thunb.) Kuntze	Orobanchaceae	0	0	0	0	0	0	0	0	0
Striga brachycalyx Engl. ex Skan	Orobanchaceae	0	0	0	0	0	0	0	0	0
Striga forbesii Benth.	Orobanchaceae	0	0	0	0	0	0	0	0	0
Striga gesnerioides (Willd.) Vatke	Orobanchaceae	0	0	0	0	0	0	0	0	0
Striga hermonthica (Delile) Benth.	Orobanchaceae	1	0	0	0	0	0	0	0	0
Striga klingii (Engl.) Skan	Orobanchaceae	0	0	0	0	0	0	0	0	0
Striga macrantha (Benth.) Benth.	Orobanchaceae	0	0	0	0	0	0	0	0	0
Striga passargei Engl.	Orobanchaceae	0	0	0	0	0	0	0	0	0
Strophanthus gratus (Wall. & Hook.) Baill.	Apocynaceae	0	0	0	0	0	0	0	0	0
Strophanthus hispidus DC.	Apocynaceae	1	0	0	0	0	1	0	0	0
Strophanthus sarmentosus DC.	Apocynaceae	1	0	0	0	1	1	0	0	0
Struchium sparganophorum (L.) Kuntze	Asteraceae	1	0	0	0	0	0	0	0	0
Strychnos congolana Gilg	Loganiaceae	0	0	0	0	0	0	0	0	0
Strychnos cuminodora Leeuwenberg	Loganiaceae	0	0	0	0	0	0	0	0	0
Strychnos innocua Delile	Loganiaceae	1	1	0	0	0	0	0	0	0
Strychnos spinosa Lam.	Loganiaceae	1	1	1	1	1	0	0	0	0
Strychnos usambarensis Gilg	Loganiaceae	0	0	0	0	0	0	0	0	0
Stylochaeton hypogaeus Lepr.	Araceae	1	1	0	0	0	0	0	0	0
Stylochaeton lancifolius Kotschy & Peyr.	Araceae	0	1	0	0	0	0	0	0	0
Stylosanthes erecta P.Beauv.	Fabaceae	1	0	0	0	0	0	0	0	0
Stylosanthes fruticosa (Retz.) Alston	Fabaceae	1	1	1	0	0	0	0	0	0
Stylosanthes guianensis (Aubl.) Sw.	Fabaceae	0	0	1	0	0	0	0	0	0
Stylosanthes hamata L.	Fabaceae	0	0	0	0	0	0	0	0	0
Synedrella nodiflora Gaertn.	Asteraceae	1	0	0	0	0	0	0	0	0
Synsepalum brevipes (Baker) T.D.Penn.	Sapotaceae	1	1	0	0	0	0	0	0	0
Synsepalum pobeguinianum (Pierre ex Lecomte) Aké Assi & L.Gaut.	Sapotaceae	0	1	0	0	1	0	0	0	0
Syzygium guineense (Willd.) DC.	Myrtaceae	1	1	0	1	1	1	0	1	0
Tabebuia impetiginosa (Mart. ex DC.) Standl.	Bignoniaceae	0	0	0	0	0	0	0	0	0
Tacazzea apiculata Oliv.	Apocynaceae	1	1	0	0	0	0	0	0	1
Tacca leontopetaloides (L.) Kuntze	Taccaceae	1	1	0	0	0	0	0	0	0
Talinum triangulare (Jacq.) Willd.	Talinaceae	1	1	0	0	0	0	0	0	0
Tamarindus indica L.	Fabaceae	1	1	1	1	1	1	0	1	1
Tapinanthus bangwensis (Engl. & K.Krause) Danser	Loranthaceae	1	0	0	0	0	0	0	0	0
Tapinanthus globiferus (A.Rich.) Tiegh.	Loranthaceae	1	0	0	0	0	0	0	0	0
Tapinanthus ophiodes (Sprague) Danser	Loranthaceae	0	0	0	0	0	0	0	0	0
Tarenna pavettoides (Harv.) Sim	Rubiaceae	0	0	0	0	0	0	0	0	0
Tarenna thomasii Hutch. & Dalziel	Rubiaceae	0	0	0	0	0	0	0	0	0
Tecoma stans (L.) Juss. ex Kunth	Bignoniaceae	0	0	0	0	0	0	1	0	0
Tectona grandis L.f.	Lamiaceae	1	0	0	1	1	1	0	0	0
Telosma africana (N.E.Br.) N.E.Br.	Apocynaceae	0	0	0	0	0	0	0	0	0
Tephrosia berhautiana Lescot	Fabaceae	0	0	0	0	0	0	0	0	0
Tephrosia bracteolata Guill. & Perr.	Fabaceae	1	0	1	0	0	0	0	0	0
Tephrosia deflexa Baker	Fabaceae	0	0	0	0	0	0	0	0	0
Tephrosia elegans Schumach.	Fabaceae	0	0	0	0	0	0	0	0	0
Tephrosia gracilipes Guill. & Perr.	Fabaceae	0	0	0	0	0	0	0	0	0
Tephrosia humilis Guill. & Perr.	Fabaceae	0	0	0	0	0	0	0	0	0
Tephrosia lathyroides Guill. & Perr.	Fabaceae	0	0	0	0	0	0	0	0	0
Tephrosia lebrunii Cronquist	Fabaceae	0	0	0	0	0	0	0	0	0
Tephrosia letestui Tisser.	Fabaceae	0	0	0	0	0	0	0	0	0
Tephrosia linearis (Willd.) Pers.	Fabaceae	0	1	1	0	0	0	0	0	0
Tephrosia lupinifolia DC.	Fabaceae	0	0	0	0	0	0	0	0	0
Tephrosia mossiensis A.Chev.	Fabaceae	0	0	0	0	0	0	0	0	0
Tephrosia nana Schweinf.	Fabaceae	0	0	0	0	0	0	0	0	0
Tephrosia pedicellata Baker	Fabaceae	0	0	0	0	0	0	0	0	0
Tephrosia platycarpa Guill. & Perr.	Fabaceae	1	0	0	0	0	0	0	0	0
Tephrosia purpurea (L.) Pers.	Fabaceae	1	1	0	0	0	0	0	0	0
Tephrosia sylviae Berhaut	Fabaceae	0	0	0	0	0	0	0	0	0
Tephrosia uniflora Pers.	Fabaceae	0	0	0	0	0	0	0	0	0
Tephrosia villosa (L.) Pers.	Fabaceae	0	0	1	0	0	0	0	0	0
Teramnus buettneri (Harms) Baker f.	Fabaceae	0	0	0	0	0	0	0	0	0
Teramnus labialis (L.f.) Spreng.	Fabaceae	0	1	1	0	0	0	0	0	0
Terminalia albida Scott-Elliot	Combretaceae	1	0	0	0	0	0	0	0	0
Terminalia avicennioides Guill. & Perr.	Combretaceae	1	1	1	1	1	1	0	1	1
Terminalia catappa L.	Combretaceae	0	0	0	0	0	0	0	0	0
Terminalia ivorensis A.Chev.	Combretaceae	1	0	0	0	1	0	1	0	0
Terminalia laxiflora Engl. & Diels	Combretaceae	1	1	1	1	1	1	0	0	1
Terminalia macroptera Guill. & Perr.	Combretaceae	1	1	1	1	1	1	0	0	0
Terminalia mantaly H.Perrier	Combretaceae	0	0	0	0	0	0	1	0	0
Terminalia mollis M.A.Lawson	Combretaceae	1	0	0	1	1	1	0	0	0
Terminalia schimperiana Hochst.	Combretaceae	1	0	0	1	1	1	0	1	0
Tetracera alnifolia Willd.	Dilleniaceae	1	1	0	0	0	0	0	0	0
Tetracera potatoria Afzel. ex G.Don	Dilleniaceae	1	0	0	0	0	0	0	0	0
Tetrapogon cenchriformis (A.Rich.) Clayton	Poaceae	0	0	1	0	0	0	0	0	0
Thalia geniculata L.	Marantaceae	1	0	0	0	0	0	0	0	0
Thaumatococcus daniellii (Bennet) Benth.	Marantaceae	0	1	0	0	0	0	0	0	0
Thelepogon elegans Roth	Poaceae	0	0	1	0	0	0	0	0	0
Thelypteris dentata (Forsk.) E. St. John	Thelypteridaceae	0	0	0	0	0	0	0	0	0
Thelypteris striata (Schumach.) Schelpe	Thelypteridaceae	0	0	0	0	0	0	0	0	0
Themeda triandra Forssk.	Poaceae	0	0	0	0	0	0	0	0	0
Thesium viride A.W.Hill	Santalaceae	1	0	0	0	0	0	0	0	0
Thespesia populneoides (Roxb.) Kostel.	Malvaceae	0	0	0	0	0	0	1	0	0
Thonningia sanguinea Vahl	Balanophoraceae	1	0	0	0	0	1	0	0	0
Thunbergia erecta (Benth.) T.Anderson	Acanthaceae	0	0	0	0	0	0	0	0	0
Tinnea aethiopica Kotschy ex Hook.f.	Lamiaceae	0	0	0	0	0	0	0	0	0
Tinnea barteri Gürke	Lamiaceae	1	0	0	0	0	0	0	0	0
Tinospora bakis (A.Rich.) Miers	Menispermaceae	1	0	0	0	0	0	0	0	0
Trachypogon spicatus (L.f.) Kuntze	Poaceae	0	0	0	0	0	0	0	0	0
Tragia senegalensis Müll.Arg.	Euphorbiaceae	0	0	0	0	0	0	0	0	0
Tragia tenuifolia Benth.	Euphorbiaceae	0	0	0	0	0	0	0	0	0
Tragia vogelii Keay	Euphorbiaceae	1	0	0	0	0	0	0	0	0
Tragia volubilis L.	Euphorbiaceae	0	0	0	0	0	0	0	0	0
Tragia wildemanii Beille	Euphorbiaceae	0	0	0	0	0	0	0	0	0
Tragus berteronianus Schult.	Poaceae	0	0	1	0	0	0	0	0	0
Tragus racemosus (L.) All.	Poaceae	0	0	1	0	0	0	0	0	0
Trapa natans L.	Lythraceae	0	0	0	0	0	0	0	0	0
Trema orientalis (L.) Blume	Cannabaceae	1	0	0	0	0	0	0	0	0
Trianthema portulacastrum L.	Aizoaceae	1	1	0	0	0	0	0	0	0
Tribulus terrestris L.	Zygophyllaceae	1	0	0	0	0	0	0	0	0
Tricalysia okelensis Hiern	Rubiaceae	1	0	0	1	0	0	0	0	0
Trichilia emetica Vahl	Meliaceae	1	1	1	1	1	1	0	0	0
Trichoneura mollis (Kunth) Ekman	Poaceae	0	0	1	0	0	0	0	0	0
Tricliceras pilosum (Willd.) R.Fern.	Passifloraceae	0	0	0	0	0	0	0	0	0
Triclisia patens Oliv.	Menispermaceae	0	0	0	0	0	0	0	0	0
Triclisia subcordata Oliv.	Menispermaceae	1	1	0	0	1	0	0	0	0
Tridax procumbens L.	Asteraceae	1	0	0	0	0	0	0	0	0
Tripogon minimus (A.Rich.) Steud.	Poaceae	0	0	1	0	0	0	0	0	0
Tristachya superba (De Not.) Schweinf. & Asch.	Poaceae	0	0	1	0	0	0	0	0	0
Tristemma mauritianum J.F.Gmel.	Melastomataceae	0	0	0	0	0	0	0	0	0
Tristicha trifaria (Bory ex Willd.) Spreng.	Podostemaceae	0	0	0	0	0	0	0	0	0
Triumfetta lepidota K.Schum.	Malvaceae	0	0	0	0	0	0	0	0	0
Triumfetta pentandra A.Rich.	Malvaceae	0	0	0	0	0	0	0	0	0
Triumfetta rhomboidea Jacq.	Malvaceae	1	0	0	0	0	0	0	0	0
Triumfetta setulosa Mast.	Malvaceae	0	0	0	0	0	0	0	0	0
Trochomeria macrocarpa (Sond.) Hook.f.	Cucurbitaceae	0	0	0	0	0	0	0	0	0
Tylophora oblonga N.E.Br.	Apocynaceae	1	0	0	0	0	0	0	0	0
Tylophora oculata N.E.Br.	Apocynaceae	1	0	0	0	0	0	0	0	0
Typha domingensis Pers.	Typhaceae	0	0	0	0	0	1	0	0	0
Uapaca heudelotii Baill.	Phyllanthaceae	0	0	0	0	0	0	0	1	0
Uapaca togoensis Pax	Phyllanthaceae	1	1	0	1	0	0	0	1	1
Uncaria africana G.Don	Rubiaceae	0	0	0	0	0	0	0	0	0
Uncaria talbotii Wernham	Rubiaceae	0	0	0	0	0	0	0	0	0
Uraria picta (Jacq.) DC.	Fabaceae	1	0	0	0	0	0	0	1	0
Urelytrum annuum Stapf	Poaceae	0	0	0	0	0	0	0	0	0
Urelytrum muricatum C.E.Hubb.	Poaceae	0	0	1	0	0	0	0	0	0
Urena lobata L.	Malvaceae	0	0	0	0	0	0	0	0	0
Urochloa comata (Hochst. ex A.Rich.) Sosef	Poaceae	0	0	0	0	0	0	0	0	0
Urochloa jubata (Fig. & De Not.) Sosef	Poaceae	0	1	1	0	0	0	0	0	0
Urochloa ruziziensis (R.Germ. & C.M.Evrard) Crins	Poaceae	0	0	0	0	0	0	0	0	0
Urochloa trichopus (Hochst.) Stapf	Poaceae	0	1	1	0	0	0	0	0	0
Usteria guineensis Willd.	Loganiaceae	1	0	0	0	0	0	0	0	0
Utricularia arenaria A.DC.	Lentibulariaceae	0	0	0	0	0	0	0	0	0
Utricularia foliosa L.	Lentibulariaceae	0	0	0	0	0	0	0	0	0
Utricularia gibba L.	Lentibulariaceae	0	0	0	0	0	0	0	0	0
Utricularia inflexa Forssk.	Lentibulariaceae	0	0	0	0	0	0	0	0	0
Utricularia micropetala Sm.	Lentibulariaceae	0	0	0	0	0	0	0	0	0
Utricularia pubescens Sm.	Lentibulariaceae	0	0	0	0	0	0	0	0	0
Utricularia reflexa Oliv.	Lentibulariaceae	0	0	0	0	0	0	0	0	0
Utricularia rigida Benj.	Lentibulariaceae	0	0	0	0	0	0	0	0	0
Utricularia simulans Pilger	Lentibulariaceae	0	0	0	0	0	0	0	0	0
Utricularia spiralis Sm.	Lentibulariaceae	0	0	0	0	0	0	0	0	0
Utricularia stellaris L.f.	Lentibulariaceae	0	0	0	0	0	0	0	0	0
Utricularia subulata L.	Lentibulariaceae	0	0	0	0	0	0	0	0	0
Uvaria chamae P.Beauv.	Annonaceae	1	1	0	1	1	0	0	1	0
Vahlia dichotoma (Murray) Kuntze	Vahliaceae	0	0	0	0	0	0	0	0	0
Vahlia digyna (Retz.) Kuntze	Vahliaceae	0	0	0	0	0	0	0	0	0
Vahlia geminiflora (Delile) Bridson	Vahliaceae	0	0	0	0	0	0	0	0	0
Vangueriella spinosa (Schumach. & Thonn.) Verdc.	Rubiaceae	0	0	0	0	0	0	0	0	0
Vepris heterophylla (Engl.) Letouzey	Rutaceae	0	0	0	0	0	0	0	0	0
Vernonia adoensis Sch.Bip. ex Walp.	Asteraceae	1	0	0	0	0	0	0	0	0
Vernonia ambigua Kotschy & Peyr.	Asteraceae	0	0	0	0	0	0	0	0	0
Vernonia amygdalina Delile Less.	Asteraceae	1	0	0	0	0	0	0	0	0
Vernonia chapmanii C.D.Adams	Asteraceae	0	0	0	0	0	0	0	0	0
Vernonia chthonocephala O.Hoffm.	Asteraceae	0	0	0	0	0	0	0	0	0
Vernonia cinerea (L.) Less.	Asteraceae	1	1	0	0	0	0	0	0	0
Vernonia colorata (Willd.) Drake	Asteraceae	1	1	0	0	1	0	0	0	0
Vernonia galamensis (Cass.) Less.	Asteraceae	1	0	0	0	0	0	0	0	0
[truncated: 68 more rows]
